# Supplementary material for: Sandbur Drought Tolerance Reflects Phenotypic Plasticity Based on the Accumulation of Sugars, Lipids, and Flavonoid Intermediates and the Scavenging of Reactive Oxygen Species in the Root
Source: Int J Mol Sci. 2021 Nov 23;22(23):12615. doi: 10.3390/ijms222312615 (PMC8657935; doi:10.3390/ijms222312615)
Supplement: Supplementary file 1 [file ijms-22-12615-s001.zip]

Archive with 2 entries (2 files):
- Supplementary figures and tables.pdf
- Table S1.xls
