# Supplementary material for: Sandbur Drought Tolerance Reflects Phenotypic Plasticity Based on the Accumulation of Sugars, Lipids, and Flavonoid Intermediates and the Scavenging of Reactive Oxygen Species in the Root
Source: Int J Mol Sci. 2021 Nov 23;22(23):12615. doi: 10.3390/ijms222312615 (PMC8657935; doi:10.3390/ijms222312615)
Supplement: Supplementary file 1 [file ijms-22-12615-s001.zip › Table S1.xls]

## Sheet: Sheet1
N	Accession	Name	Samesets	Diff_state	G1:G0	QVal G1:G0	GO_function(Biological_Process)	GO_function(Cellular_Component)	GO_function(Molecular_Function)	COG_function	Kegg_function	GO_enrichment(Biological_Process)	GO_enrichment(Cellular_Component)	GO_enrichment(Molecular_Function)	Kegg_enrichment
Ribosome
319	gi|514793924	PREDICTED: 60S acidic ribosomal protein P0 [Setaria italica]		up	2.24557	0.000495817	response to stimulus;cellular component organization or biogenesis;metabolic process;cellular process	extracellular region;organelle;macromolecular complex;cell part;cell;organelle part;membrane-enclosed lumen	structural molecule activity;binding	Translation, ribosomal structure and biogenesis ;	Ribosome	GO:0034960,cellular biopolymer metabolic process;GO:0044267,cellular protein metabolic process;GO:0006950,response to stress;GO:0006970,response to osmotic stress;GO:0042221,response to chemical stimulus;GO:0009451,RNA modification;GO:0010038,response to metal ion;GO:0044238,primary metabolic process;GO:0044237,cellular metabolic process;GO:0043412,biopolymer modification;GO:0043283,biopolymer me…	GO:0043229,intracellular organelle;GO:0044446,intracellular organelle part;GO:0030529,ribonucleoprotein complex;GO:0044444,cytoplasmic part;GO:0009536,plastid;GO:0031981,nuclear lumen;GO:0044422,organelle part;GO:0043233,organelle lumen;GO:0044464,cell part;GO:0005911,cell-cell junction;GO:0043227,membrane-bounded organelle;GO:0043231,intracellular membrane-bounded organelle;GO:0044424,intracellu…	GO:0043167,ion binding;GO:0043169,cation binding;GO:0005198,structural molecule activity;GO:0046872,metal ion binding;GO:0005488,binding;GO:0046914,transition metal ion binding	ko03010,Ribosome
509	gi|514742931	PREDICTED: 40S ribosomal protein S4 [Setaria italica]		up	4.09424	0.00965776	metabolic process	organelle;macromolecular complex;cell part;cell;organelle part;membrane-enclosed lumen	structural molecule activity;binding	Translation, ribosomal structure and biogenesis ;	Ribosome	GO:0043170,macromolecule metabolic process;GO:0010467,gene expression;GO:0008152,metabolic process	GO:0043229,intracellular organelle;GO:0044446,intracellular organelle part;GO:0030529,ribonucleoprotein complex;GO:0044444,cytoplasmic part;GO:0009536,plastid;GO:0031981,nuclear lumen;GO:0044422,organelle part;GO:0043233,organelle lumen;GO:0000314,organellar small ribosomal subunit;GO:0044464,cell part;GO:0015935,small ribosomal subunit;GO:0043227,membrane-bounded organelle;GO:0043232,intracellul…	GO:0005198,structural molecule activity;GO:0003676,nucleic acid binding;GO:0003723,RNA binding;GO:0005488,binding	ko03010,Ribosome
520	gi|514821276	PREDICTED: 40S ribosomal protein S3a [Setaria italica]		up	5.20449	0.0118366	metabolic process	organelle;macromolecular complex;cell part;cell;organelle part;membrane-enclosed lumen	structural molecule activity	Translation, ribosomal structure and biogenesis ;	Ribosome	GO:0043170,macromolecule metabolic process;GO:0010467,gene expression;GO:0008152,metabolic process	GO:0043229,intracellular organelle;GO:0044446,intracellular organelle part;GO:0030529,ribonucleoprotein complex;GO:0044444,cytoplasmic part;GO:0009536,plastid;GO:0031981,nuclear lumen;GO:0044422,organelle part;GO:0043233,organelle lumen;GO:0044464,cell part;GO:0043227,membrane-bounded organelle;GO:0043231,intracellular membrane-bounded organelle;GO:0044424,intracellular part;GO:0031974,membrane-e…	GO:0005198,structural molecule activity	ko03010,Ribosome
890	gi|514774057	PREDICTED: 40S ribosomal protein S5-like [Setaria italica]		up	1.69003	0.0491598	metabolic process;cellular process	organelle;macromolecular complex;cell part;cell;organelle part	structural molecule activity;binding;catalytic activity	Translation, ribosomal structure and biogenesis ;	Ribosome	GO:0043170,macromolecule metabolic process;GO:0034960,cellular biopolymer metabolic process;GO:0044260,cellular macromolecule metabolic process;GO:0044267,cellular protein metabolic process;GO:0019538,protein metabolic process;GO:0006464,protein modification process;GO:0044238,primary metabolic process;GO:0009987,cellular process;GO:0010467,gene expression;GO:0043412,biopolymer modification;GO:00…	GO:0043229,intracellular organelle;GO:0044446,intracellular organelle part;GO:0030529,ribonucleoprotein complex;GO:0044444,cytoplasmic part;GO:0009536,plastid;GO:0044422,organelle part;GO:0044464,cell part;GO:0005911,cell-cell junction;GO:0015935,small ribosomal subunit;GO:0031090,organelle membrane;GO:0043227,membrane-bounded organelle;GO:0043232,intracellular non-membrane-bounded organelle;GO:0…	GO:0016301,kinase activity;GO:0004672,protein kinase activity;GO:0001883,purine nucleoside binding;GO:0003676,nucleic acid binding;GO:0016772,transferase activity, transferring phosphorus-containing groups;GO:0016773,phosphotransferase activity, alcohol group as acceptor;GO:0003824,catalytic activity;GO:0005488,binding;GO:0005198,structural molecule activity;GO:0001882,nucleoside binding;GO:00167…	ko03010,Ribosome
1179	gi|514754140	PREDICTED: 40S ribosomal protein S6-like [Setaria italica]		up	2.36576	0.0118917	cellular component organization or biogenesis;metabolic process;cellular process	organelle;macromolecular complex;cell part;cell;organelle part;membrane-enclosed lumen	structural molecule activity	Translation, ribosomal structure and biogenesis ;	mTOR signaling pathway;Ribosome;Insulin signaling pathway	GO:0009987,cellular process;GO:0042254,ribosome biogenesis;GO:0043170,macromolecule metabolic process;GO:0044085,cellular component biogenesis;GO:0010467,gene expression;GO:0022613,ribonucleoprotein complex biogenesis;GO:0008152,metabolic process	GO:0043229,intracellular organelle;GO:0044446,intracellular organelle part;GO:0030529,ribonucleoprotein complex;GO:0044444,cytoplasmic part;GO:0009536,plastid;GO:0031981,nuclear lumen;GO:0044422,organelle part;GO:0043233,organelle lumen;GO:0044464,cell part;GO:0015935,small ribosomal subunit;GO:0043227,membrane-bounded organelle;GO:0043232,intracellular non-membrane-bounded organelle;GO:0043231,i…	GO:0005198,structural molecule activity	ko03010,Ribosome;ko04910,Insulin signaling pathway;ko04150,mTOR signaling pathway
566	gi|514820389	PREDICTED: 40S ribosomal protein S7 [Setaria italica]		up	3.53212	0.00288323	cellular component organization or biogenesis;metabolic process;cellular process	organelle;macromolecular complex;cell part;cell;organelle part;membrane-enclosed lumen	structural molecule activity		Ribosome	GO:0009987,cellular process;GO:0042254,ribosome biogenesis;GO:0043170,macromolecule metabolic process;GO:0044085,cellular component biogenesis;GO:0010467,gene expression;GO:0022613,ribonucleoprotein complex biogenesis;GO:0008152,metabolic process	GO:0043229,intracellular organelle;GO:0044446,intracellular organelle part;GO:0030529,ribonucleoprotein complex;GO:0044444,cytoplasmic part;GO:0009536,plastid;GO:0031981,nuclear lumen;GO:0044422,organelle part;GO:0043233,organelle lumen;GO:0044464,cell part;GO:0015935,small ribosomal subunit;GO:0043227,membrane-bounded organelle;GO:0043232,intracellular non-membrane-bounded organelle;GO:0043231,i…	GO:0005198,structural molecule activity	ko03010,Ribosome
1655	gi|514754118	PREDICTED: 40S ribosomal protein S9-2-like [Setaria italica]	gi|242083466	up	4.6227	0.0317471	metabolic process	organelle;macromolecular complex;cell part;cell;organelle part;membrane-enclosed lumen	structural molecule activity;binding	Translation, ribosomal structure and biogenesis ;	Ribosome	GO:0043170,macromolecule metabolic process;GO:0010467,gene expression;GO:0008152,metabolic process	GO:0044446,intracellular organelle part;GO:0030529,ribonucleoprotein complex;GO:0031981,nuclear lumen;GO:0044422,organelle part;GO:0043233,organelle lumen;GO:0044464,cell part;GO:0005911,cell-cell junction;GO:0043232,intracellular non-membrane-bounded organelle;GO:0043231,intracellular membrane-bounded organelle;GO:0033279,ribosomal subunit;GO:0031974,membrane-enclosed lumen;GO:0005623,cell;GO:00…	GO:0005198,structural molecule activity;GO:0003676,nucleic acid binding;GO:0003723,RNA binding;GO:0005488,binding	ko03010,Ribosome
588	gi|514736413	PREDICTED: 40S ribosomal protein S9-2-like [Setaria italica]	gi|242050970;gi|242050962	up	2.64062	0.0168291	metabolic process;cellular process	organelle;macromolecular complex;cell part;cell;organelle part;membrane-enclosed lumen	structural molecule activity;binding	Translation, ribosomal structure and biogenesis ;	Ribosome	GO:0043170,macromolecule metabolic process;GO:0034960,cellular biopolymer metabolic process;GO:0044260,cellular macromolecule metabolic process;GO:0009451,RNA modification;GO:0044238,primary metabolic process;GO:0009987,cellular process;GO:0006139,nucleobase, nucleoside, nucleotide and nucleic acid metabolic process;GO:0044237,cellular metabolic process;GO:0010467,gene expression;GO:0043412,biopo…	GO:0044446,intracellular organelle part;GO:0030529,ribonucleoprotein complex;GO:0031981,nuclear lumen;GO:0044422,organelle part;GO:0043233,organelle lumen;GO:0044464,cell part;GO:0005911,cell-cell junction;GO:0043232,intracellular non-membrane-bounded organelle;GO:0043231,intracellular membrane-bounded organelle;GO:0033279,ribosomal subunit;GO:0031974,membrane-enclosed lumen;GO:0005623,cell;GO:00…	GO:0005198,structural molecule activity;GO:0003676,nucleic acid binding;GO:0003723,RNA binding;GO:0005488,binding	ko03010,Ribosome
679	gi|514801445	PREDICTED: 40S ribosomal protein S10 [Setaria italica]		up	5.66029	0.00928868	cellular component organization or biogenesis;metabolic process	organelle;macromolecular complex;cell part;cell;organelle part	structural molecule activity	Translation, ribosomal structure and biogenesis ;	Ribosome	GO:0043170,macromolecule metabolic process;GO:0010467,gene expression;GO:0008152,metabolic process	GO:0043229,intracellular organelle;GO:0044446,intracellular organelle part;GO:0030529,ribonucleoprotein complex;GO:0044444,cytoplasmic part;GO:0009536,plastid;GO:0044422,organelle part;GO:0044464,cell part;GO:0015935,small ribosomal subunit;GO:0043227,membrane-bounded organelle;GO:0043232,intracellular non-membrane-bounded organelle;GO:0043231,intracellular membrane-bounded organelle;GO:0044424,i…	GO:0005198,structural molecule activity	ko03010,Ribosome
3176	gi|514714800	PREDICTED: 40S ribosomal protein S11-like [Setaria italica]	gi|670375128;gi|514803811;gi|242074300;gi|162458644	up	3.4784	0.0109782	reproductive process;reproduction;developmental process;metabolic process	organelle;macromolecular complex;cell part;cell;organelle part	structural molecule activity;binding	Translation, ribosomal structure and biogenesis ;	Ribosome	GO:0003006,reproductive developmental process;GO:0043170,macromolecule metabolic process;GO:0032502,developmental process;GO:0010467,gene expression;GO:0000003,reproduction;GO:0022414,reproductive process;GO:0008152,metabolic process	GO:0043229,intracellular organelle;GO:0044446,intracellular organelle part;GO:0030529,ribonucleoprotein complex;GO:0044444,cytoplasmic part;GO:0009536,plastid;GO:0044422,organelle part;GO:0044464,cell part;GO:0005911,cell-cell junction;GO:0015935,small ribosomal subunit;GO:0043227,membrane-bounded organelle;GO:0043232,intracellular non-membrane-bounded organelle;GO:0043231,intracellular membrane-…	GO:0005198,structural molecule activity;GO:0003676,nucleic acid binding;GO:0003723,RNA binding;GO:0005488,binding	ko03010,Ribosome
535	gi|514809577	PREDICTED: 40S ribosomal protein S15a-1 [Setaria italica]	gi|514733733	up	1.9779	0.00555041	cellular component organization or biogenesis;metabolic process;cellular process	organelle;macromolecular complex;cell part;cell;organelle part	structural molecule activity	Translation, ribosomal structure and biogenesis ;	Ribosome	GO:0043170,macromolecule metabolic process;GO:0034960,cellular biopolymer metabolic process;GO:0044260,cellular macromolecule metabolic process;GO:0009451,RNA modification;GO:0044238,primary metabolic process;GO:0009987,cellular process;GO:0006139,nucleobase, nucleoside, nucleotide and nucleic acid metabolic process;GO:0044237,cellular metabolic process;GO:0010467,gene expression;GO:0043412,biopo…	GO:0043229,intracellular organelle;GO:0044446,intracellular organelle part;GO:0030529,ribonucleoprotein complex;GO:0044444,cytoplasmic part;GO:0009536,plastid;GO:0044422,organelle part;GO:0044464,cell part;GO:0005911,cell-cell junction;GO:0015935,small ribosomal subunit;GO:0031090,organelle membrane;GO:0043227,membrane-bounded organelle;GO:0043232,intracellular non-membrane-bounded organelle;GO:0…	GO:0005198,structural molecule activity	ko03010,Ribosome
2371	gi|514762251	PREDICTED: 40S ribosomal protein S15a-1-like [Setaria italica]		up	2.32786	0.0404069	cellular component organization or biogenesis;metabolic process;cellular process	organelle;macromolecular complex;cell part;cell;organelle part	structural molecule activity	Translation, ribosomal structure and biogenesis ;	Ribosome	GO:0043170,macromolecule metabolic process;GO:0034960,cellular biopolymer metabolic process;GO:0044260,cellular macromolecule metabolic process;GO:0009451,RNA modification;GO:0044238,primary metabolic process;GO:0009987,cellular process;GO:0006139,nucleobase, nucleoside, nucleotide and nucleic acid metabolic process;GO:0044237,cellular metabolic process;GO:0010467,gene expression;GO:0043412,biopo…	GO:0043229,intracellular organelle;GO:0044446,intracellular organelle part;GO:0030529,ribonucleoprotein complex;GO:0044444,cytoplasmic part;GO:0009536,plastid;GO:0044422,organelle part;GO:0044464,cell part;GO:0005911,cell-cell junction;GO:0015935,small ribosomal subunit;GO:0031090,organelle membrane;GO:0043227,membrane-bounded organelle;GO:0043232,intracellular non-membrane-bounded organelle;GO:0…	GO:0005198,structural molecule activity	ko03010,Ribosome
515	gi|514818578	PREDICTED: 40S ribosomal protein S19 [Setaria italica]		up	4.77995	0.00566081	metabolic process;cellular process	organelle;macromolecular complex;cell part;cell;organelle part;membrane-enclosed lumen	structural molecule activity	Translation, ribosomal structure and biogenesis ;	Ribosome	GO:0043170,macromolecule metabolic process;GO:0034960,cellular biopolymer metabolic process;GO:0044260,cellular macromolecule metabolic process;GO:0009451,RNA modification;GO:0044238,primary metabolic process;GO:0009987,cellular process;GO:0006139,nucleobase, nucleoside, nucleotide and nucleic acid metabolic process;GO:0044237,cellular metabolic process;GO:0010467,gene expression;GO:0043412,biopo…	GO:0044446,intracellular organelle part;GO:0030529,ribonucleoprotein complex;GO:0031981,nuclear lumen;GO:0044422,organelle part;GO:0043233,organelle lumen;GO:0044464,cell part;GO:0005911,cell-cell junction;GO:0043232,intracellular non-membrane-bounded organelle;GO:0043231,intracellular membrane-bounded organelle;GO:0033279,ribosomal subunit;GO:0031974,membrane-enclosed lumen;GO:0005623,cell;GO:00…	GO:0005198,structural molecule activity	ko03010,Ribosome
1015	gi|514801336	PREDICTED: 40S ribosomal protein S14-like [Setaria italica]		up	1.63827	0.00631301	cellular component organization or biogenesis;metabolic process;cellular process	organelle;macromolecular complex;cell part;cell;organelle part;membrane-enclosed lumen	structural molecule activity	Translation, ribosomal structure and biogenesis ;	Ribosome	GO:0043170,macromolecule metabolic process;GO:0034960,cellular biopolymer metabolic process;GO:0044260,cellular macromolecule metabolic process;GO:0009451,RNA modification;GO:0044238,primary metabolic process;GO:0009987,cellular process;GO:0006139,nucleobase, nucleoside, nucleotide and nucleic acid metabolic process;GO:0044237,cellular metabolic process;GO:0010467,gene expression;GO:0043412,biopo…	GO:0043229,intracellular organelle;GO:0044446,intracellular organelle part;GO:0030529,ribonucleoprotein complex;GO:0044444,cytoplasmic part;GO:0009536,plastid;GO:0031981,nuclear lumen;GO:0044422,organelle part;GO:0043233,organelle lumen;GO:0044464,cell part;GO:0015935,small ribosomal subunit;GO:0043227,membrane-bounded organelle;GO:0043232,intracellular non-membrane-bounded organelle;GO:0043231,i…	GO:0005198,structural molecule activity	ko03010,Ribosome
1142	gi|514816160	PREDICTED: 40S ribosomal protein S17-3-like [Setaria italica]		up	4.80439	0.00210171				Translation, ribosomal structure and biogenesis ;	Ribosome				ko03010,Ribosome
1172	gi|514805130	PREDICTED: 40S ribosomal protein S16-like [Setaria italica]		up	2.75755	0.00369706	metabolic process	organelle;macromolecular complex;cell part;cell;organelle part;membrane-enclosed lumen	structural molecule activity	Translation, ribosomal structure and biogenesis ;	Ribosome	GO:0043170,macromolecule metabolic process;GO:0010467,gene expression;GO:0008152,metabolic process	GO:0044446,intracellular organelle part;GO:0030529,ribonucleoprotein complex;GO:0031981,nuclear lumen;GO:0044422,organelle part;GO:0043233,organelle lumen;GO:0044464,cell part;GO:0005911,cell-cell junction;GO:0043232,intracellular non-membrane-bounded organelle;GO:0043231,intracellular membrane-bounded organelle;GO:0033279,ribosomal subunit;GO:0031974,membrane-enclosed lumen;GO:0005623,cell;GO:00…	GO:0005198,structural molecule activity	ko03010,Ribosome
2892	gi|514773621	PREDICTED: 40S ribosomal protein S18 [Setaria italica]	gi|514724852	up	3.39736	0.0332318				Translation, ribosomal structure and biogenesis ;	Ribosome				ko03010,Ribosome
1632	gi|670417867	PREDICTED: 40S ribosomal protein S23 [Zea mays]	gi|670405464;gi|670368950;gi|661250908;gi|514812962;gi|514783998;gi|514749223;gi|242090801;gi|242059153;gi|242032479;gi|212722730	up	4.29305	0.011392	metabolic process	organelle;macromolecular complex;cell part;cell;organelle part;membrane-enclosed lumen	structural molecule activity	Translation, ribosomal structure and biogenesis ;	Ribosome	GO:0043170,macromolecule metabolic process;GO:0010467,gene expression;GO:0008152,metabolic process	GO:0043229,intracellular organelle;GO:0044446,intracellular organelle part;GO:0030529,ribonucleoprotein complex;GO:0044444,cytoplasmic part;GO:0031981,nuclear lumen;GO:0044422,organelle part;GO:0043233,organelle lumen;GO:0044464,cell part;GO:0015935,small ribosomal subunit;GO:0043227,membrane-bounded organelle;GO:0043232,intracellular non-membrane-bounded organelle;GO:0043231,intracellular membra…	GO:0005198,structural molecule activity	ko03010,Ribosome
1047	gi|941355908	40S ribosomal protein S27 [Zea mays]	gi|670408757;gi|514801113;gi|514800752;gi|242061588;gi|242038147;gi|242032977;gi|162460088;gi|514712406	up	1.72151	0.00800225	cellular component organization or biogenesis;metabolic process;cellular process	organelle;macromolecular complex;cell part;cell;organelle part;membrane-enclosed lumen	structural molecule activity;binding	Translation, ribosomal structure and biogenesis ;	Ribosome	GO:0034960,cellular biopolymer metabolic process;GO:0009451,RNA modification;GO:0044238,primary metabolic process;GO:0044237,cellular metabolic process;GO:0043412,biopolymer modification;GO:0043283,biopolymer metabolic process;GO:0006807,nitrogen compound metabolic process;GO:0008152,metabolic process;GO:0043170,macromolecule metabolic process;GO:0044260,cellular macromolecule metabolic process;G…	GO:0044446,intracellular organelle part;GO:0030529,ribonucleoprotein complex;GO:0031981,nuclear lumen;GO:0044422,organelle part;GO:0043233,organelle lumen;GO:0044464,cell part;GO:0005911,cell-cell junction;GO:0043232,intracellular non-membrane-bounded organelle;GO:0043231,intracellular membrane-bounded organelle;GO:0033279,ribosomal subunit;GO:0031974,membrane-enclosed lumen;GO:0005623,cell;GO:00…	GO:0043167,ion binding;GO:0043169,cation binding;GO:0005198,structural molecule activity;GO:0005488,binding	ko03010,Ribosome
1532	gi|836015970	PREDICTED: 60S ribosomal protein L3-like [Setaria italica]		up	2.24414	0.0451763	metabolic process	organelle;macromolecular complex;cell part;cell;organelle part;membrane-enclosed lumen	structural molecule activity	Translation, ribosomal structure and biogenesis ;	Ribosome	GO:0043170,macromolecule metabolic process;GO:0010467,gene expression;GO:0008152,metabolic process	GO:0043229,intracellular organelle;GO:0044446,intracellular organelle part;GO:0030529,ribonucleoprotein complex;GO:0044444,cytoplasmic part;GO:0031981,nuclear lumen;GO:0044422,organelle part;GO:0043233,organelle lumen;GO:0015934,large ribosomal subunit;GO:0044464,cell part;GO:0043227,membrane-bounded organelle;GO:0043232,intracellular non-membrane-bounded organelle;GO:0043231,intracellular membra…	GO:0005198,structural molecule activity	ko03010,Ribosome
742	gi|514802082	PREDICTED: 60S ribosomal protein L6-3-like [Setaria italica]		up	1.96937	0.00994585	metabolic process	organelle;macromolecular complex;cell part;cell;organelle part;membrane-enclosed lumen	structural molecule activity	Translation, ribosomal structure and biogenesis ;	Ribosome	GO:0043170,macromolecule metabolic process;GO:0010467,gene expression;GO:0008152,metabolic process	GO:0044446,intracellular organelle part;GO:0030529,ribonucleoprotein complex;GO:0031981,nuclear lumen;GO:0044422,organelle part;GO:0043233,organelle lumen;GO:0044464,cell part;GO:0005911,cell-cell junction;GO:0043232,intracellular non-membrane-bounded organelle;GO:0043231,intracellular membrane-bounded organelle;GO:0033279,ribosomal subunit;GO:0031974,membrane-enclosed lumen;GO:0005623,cell;GO:00…	GO:0005198,structural molecule activity	ko03010,Ribosome
1787	gi|514792226	PREDICTED: 60S ribosomal protein L7-3-like [Setaria italica]	gi|514710926	up	3.60704	0.00396025	metabolic process;cellular process	organelle;macromolecular complex;cell part;cell;organelle part;membrane-enclosed lumen	structural molecule activity	Translation, ribosomal structure and biogenesis ;	Ribosome	GO:0043170,macromolecule metabolic process;GO:0034960,cellular biopolymer metabolic process;GO:0044260,cellular macromolecule metabolic process;GO:0009451,RNA modification;GO:0044238,primary metabolic process;GO:0009987,cellular process;GO:0006139,nucleobase, nucleoside, nucleotide and nucleic acid metabolic process;GO:0044237,cellular metabolic process;GO:0010467,gene expression;GO:0043412,biopo…	GO:0044446,intracellular organelle part;GO:0030529,ribonucleoprotein complex;GO:0031981,nuclear lumen;GO:0044422,organelle part;GO:0043233,organelle lumen;GO:0044464,cell part;GO:0005911,cell-cell junction;GO:0043232,intracellular non-membrane-bounded organelle;GO:0043231,intracellular membrane-bounded organelle;GO:0033279,ribosomal subunit;GO:0031974,membrane-enclosed lumen;GO:0005623,cell;GO:00…	GO:0005198,structural molecule activity	ko03010,Ribosome
1832	gi|514725056	PREDICTED: 60S ribosomal protein L4-1-like [Setaria italica]		up	5.2319	0.0247571	cellular component organization or biogenesis;metabolic process;cellular process	organelle;macromolecular complex;cell part;cell;organelle part;membrane-enclosed lumen	structural molecule activity	Translation, ribosomal structure and biogenesis ;	Ribosome	GO:0034960,cellular biopolymer metabolic process;GO:0009451,RNA modification;GO:0044238,primary metabolic process;GO:0006221,pyrimidine nucleotide biosynthetic process;GO:0046483,heterocycle metabolic process;GO:0044237,cellular metabolic process;GO:0043412,biopolymer modification;GO:0043283,biopolymer metabolic process;GO:0006220,pyrimidine nucleotide metabolic process;GO:0006807,nitrogen compou…	GO:0044446,intracellular organelle part;GO:0030529,ribonucleoprotein complex;GO:0031981,nuclear lumen;GO:0044422,organelle part;GO:0043233,organelle lumen;GO:0044464,cell part;GO:0005911,cell-cell junction;GO:0043232,intracellular non-membrane-bounded organelle;GO:0043231,intracellular membrane-bounded organelle;GO:0033279,ribosomal subunit;GO:0031974,membrane-enclosed lumen;GO:0005623,cell;GO:00…	GO:0005198,structural molecule activity	ko03010,Ribosome
2439	gi|514745097	PREDICTED: 60S ribosomal protein L10 [Setaria italica]		up	2.24371	0.0119733	response to stimulus;metabolic process	organelle;macromolecular complex;cell part;cell;organelle part;membrane-enclosed lumen	structural molecule activity	Translation, ribosomal structure and biogenesis ;	Ribosome	GO:0043170,macromolecule metabolic process;GO:0009416,response to light stimulus;GO:0009314,response to radiation;GO:0009411,response to UV;GO:0050896,response to stimulus;GO:0010467,gene expression;GO:0009628,response to abiotic stimulus;GO:0008152,metabolic process	GO:0009526,plastid envelope;GO:0043229,intracellular organelle;GO:0044446,intracellular organelle part;GO:0030529,ribonucleoprotein complex;GO:0044444,cytoplasmic part;GO:0009536,plastid;GO:0031967,organelle envelope;GO:0031981,nuclear lumen;GO:0044422,organelle part;GO:0043233,organelle lumen;GO:0015934,large ribosomal subunit;GO:0044435,plastid part;GO:0044464,cell part;GO:0043227,membrane-boun…	GO:0005198,structural molecule activity	ko03010,Ribosome
982	gi|212722576	60S ribosomal protein L11-1 [Zea mays]	gi|514803774;gi|514776867;gi|242051657;gi|226499380;gi|212721590	up	2.19148	0.00176805	metabolic process;cellular process	organelle;macromolecular complex;cell part;cell;organelle part;membrane-enclosed lumen	structural molecule activity;binding	Translation, ribosomal structure and biogenesis ;	Ribosome	GO:0043170,macromolecule metabolic process;GO:0034960,cellular biopolymer metabolic process;GO:0044260,cellular macromolecule metabolic process;GO:0009451,RNA modification;GO:0044238,primary metabolic process;GO:0009987,cellular process;GO:0006139,nucleobase, nucleoside, nucleotide and nucleic acid metabolic process;GO:0044237,cellular metabolic process;GO:0010467,gene expression;GO:0043412,biopo…	GO:0043229,intracellular organelle;GO:0044446,intracellular organelle part;GO:0030529,ribonucleoprotein complex;GO:0044444,cytoplasmic part;GO:0009536,plastid;GO:0031981,nuclear lumen;GO:0044422,organelle part;GO:0043233,organelle lumen;GO:0015934,large ribosomal subunit;GO:0044464,cell part;GO:0005911,cell-cell junction;GO:0043227,membrane-bounded organelle;GO:0043232,intracellular non-membrane-…	GO:0005198,structural molecule activity;GO:0003676,nucleic acid binding;GO:0003723,RNA binding;GO:0005488,binding	ko03010,Ribosome
2888	gi|226494734	60S ribosomal protein L12 [Zea mays]		up	1.81054	0.00080132	response to stimulus;cellular component organization or biogenesis;metabolic process;cellular process	organelle;macromolecular complex;cell part;cell;organelle part;membrane-enclosed lumen	structural molecule activity;binding	Translation, ribosomal structure and biogenesis ;	Ribosome	GO:0034960,cellular biopolymer metabolic process;GO:0006950,response to stress;GO:0009451,RNA modification;GO:0044238,primary metabolic process;GO:0044237,cellular metabolic process;GO:0043412,biopolymer modification;GO:0043283,biopolymer metabolic process;GO:0006807,nitrogen compound metabolic process;GO:0008152,metabolic process;GO:0043170,macromolecule metabolic process;GO:0044260,cellular mac…	GO:0044446,intracellular organelle part;GO:0030529,ribonucleoprotein complex;GO:0031981,nuclear lumen;GO:0044422,organelle part;GO:0043233,organelle lumen;GO:0044464,cell part;GO:0005911,cell-cell junction;GO:0043232,intracellular non-membrane-bounded organelle;GO:0043231,intracellular membrane-bounded organelle;GO:0033279,ribosomal subunit;GO:0031974,membrane-enclosed lumen;GO:0005623,cell;GO:00…	GO:0043167,ion binding;GO:0043169,cation binding;GO:0005198,structural molecule activity;GO:0005488,binding	ko03010,Ribosome
758	gi|514802650	PREDICTED: 60S ribosomal protein L14-1 [Setaria italica]	gi|514715008	up	4.35413	0.0111083	cellular component organization or biogenesis;metabolic process;cellular process	organelle;macromolecular complex;cell part;cell;organelle part;membrane-enclosed lumen	structural molecule activity	Translation, ribosomal structure and biogenesis ;	Ribosome	GO:0034960,cellular biopolymer metabolic process;GO:0009451,RNA modification;GO:0044238,primary metabolic process;GO:0044237,cellular metabolic process;GO:0043412,biopolymer modification;GO:0043283,biopolymer metabolic process;GO:0006807,nitrogen compound metabolic process;GO:0008152,metabolic process;GO:0043170,macromolecule metabolic process;GO:0044260,cellular macromolecule metabolic process;G…	GO:0044446,intracellular organelle part;GO:0030529,ribonucleoprotein complex;GO:0031981,nuclear lumen;GO:0044422,organelle part;GO:0043233,organelle lumen;GO:0044464,cell part;GO:0005911,cell-cell junction;GO:0043232,intracellular non-membrane-bounded organelle;GO:0043231,intracellular membrane-bounded organelle;GO:0033279,ribosomal subunit;GO:0031974,membrane-enclosed lumen;GO:0005623,cell;GO:00…	GO:0005198,structural molecule activity	ko03010,Ribosome
2239	gi|514737060	PREDICTED: 60S ribosomal protein L22-2 [Setaria italica]		up	6.26432	0.000946306	metabolic process;cellular process	organelle;macromolecular complex;cell part;cell;organelle part;membrane-enclosed lumen	structural molecule activity		Ribosome	GO:0043170,macromolecule metabolic process;GO:0034960,cellular biopolymer metabolic process;GO:0044260,cellular macromolecule metabolic process;GO:0009451,RNA modification;GO:0044238,primary metabolic process;GO:0009987,cellular process;GO:0006139,nucleobase, nucleoside, nucleotide and nucleic acid metabolic process;GO:0044237,cellular metabolic process;GO:0010467,gene expression;GO:0043412,biopo…	GO:0043229,intracellular organelle;GO:0044446,intracellular organelle part;GO:0030529,ribonucleoprotein complex;GO:0044444,cytoplasmic part;GO:0031981,nuclear lumen;GO:0044422,organelle part;GO:0043233,organelle lumen;GO:0015934,large ribosomal subunit;GO:0044464,cell part;GO:0005911,cell-cell junction;GO:0043227,membrane-bounded organelle;GO:0043232,intracellular non-membrane-bounded organelle;G…	GO:0005198,structural molecule activity	ko03010,Ribosome
981	gi|514822201	PREDICTED: 60S ribosomal protein L23 [Setaria italica]	gi|514816367;gi|514719879;gi|259490208;gi|242063474;gi|242042297;gi|242034221;gi|226533522;gi|226532932;gi|226494003;gi|212723532;gi|212722212	up	3.51098	0.00528562	reproductive process;reproduction;developmental process;metabolic process	organelle;macromolecular complex;cell part;cell;organelle part;membrane-enclosed lumen	structural molecule activity;catalytic activity	Translation, ribosomal structure and biogenesis ;	Ribosome	GO:0003006,reproductive developmental process;GO:0043170,macromolecule metabolic process;GO:0032502,developmental process;GO:0010467,gene expression;GO:0000003,reproduction;GO:0022414,reproductive process;GO:0008152,metabolic process	GO:0043229,intracellular organelle;GO:0044446,intracellular organelle part;GO:0030529,ribonucleoprotein complex;GO:0044444,cytoplasmic part;GO:0009536,plastid;GO:0031981,nuclear lumen;GO:0044422,organelle part;GO:0043233,organelle lumen;GO:0015934,large ribosomal subunit;GO:0044464,cell part;GO:0043227,membrane-bounded organelle;GO:0043232,intracellular non-membrane-bounded organelle;GO:0043231,i…	GO:0005198,structural molecule activity;GO:0016740,transferase activity;GO:0016757,transferase activity, transferring glycosyl groups;GO:0003824,catalytic activity	ko03010,Ribosome
2356	gi|806638748	60S ribosomal protein L26-1 [Zea mays]		up	6.54785	0.0116174	response to stimulus;metabolic process;cellular process	organelle;macromolecular complex;cell part;cell;organelle part;membrane-enclosed lumen	structural molecule activity;binding	Translation, ribosomal structure and biogenesis ;	Ribosome	GO:0034960,cellular biopolymer metabolic process;GO:0006950,response to stress;GO:0009451,RNA modification;GO:0044238,primary metabolic process;GO:0044237,cellular metabolic process;GO:0043412,biopolymer modification;GO:0043283,biopolymer metabolic process;GO:0006807,nitrogen compound metabolic process;GO:0008152,metabolic process;GO:0043170,macromolecule metabolic process;GO:0044260,cellular mac…	GO:0043229,intracellular organelle;GO:0044446,intracellular organelle part;GO:0030529,ribonucleoprotein complex;GO:0044444,cytoplasmic part;GO:0009536,plastid;GO:0031981,nuclear lumen;GO:0044422,organelle part;GO:0043233,organelle lumen;GO:0015934,large ribosomal subunit;GO:0044464,cell part;GO:0031090,organelle membrane;GO:0043227,membrane-bounded organelle;GO:0043232,intracellular non-membrane-…	GO:0005198,structural molecule activity;GO:0005488,binding	ko03010,Ribosome
1486	gi|835955270	PREDICTED: 60S ribosomal protein L28-1-like [Setaria italica]		up	3.04795	0.0243582	reproductive process;reproduction;cellular component organization or biogenesis;developmental process;metabolic process;multicellular organismal process;cellular process	organelle;macromolecular complex;cell part;cell;organelle part	structural molecule activity		Ribosome	GO:0032259,methylation;GO:0034960,cellular biopolymer metabolic process;GO:0006730,one-carbon metabolic process;GO:0044238,primary metabolic process;GO:0008213,protein amino acid alkylation;GO:0046483,heterocycle metabolic process;GO:0009791,post-embryonic development;GO:0043283,biopolymer metabolic process;GO:0006220,pyrimidine nucleotide metabolic process;GO:0043170,macromolecule metabolic proc…	GO:0043229,intracellular organelle;GO:0044446,intracellular organelle part;GO:0030529,ribonucleoprotein complex;GO:0044444,cytoplasmic part;GO:0009536,plastid;GO:0044422,organelle part;GO:0015934,large ribosomal subunit;GO:0044464,cell part;GO:0005911,cell-cell junction;GO:0043227,membrane-bounded organelle;GO:0043232,intracellular non-membrane-bounded organelle;GO:0043231,intracellular membrane-…	GO:0005198,structural molecule activity	ko03010,Ribosome
550	gi|670378104	PREDICTED: ubiquitin-60S ribosomal protein L40-2 [Zea mays]	gi|670362695;gi|670362693;gi|670362691;gi|514820807;gi|514727396;gi|242043942;gi|242036397	up	2.72422	0.0408852	reproductive process;reproduction;developmental process;metabolic process;cellular process	organelle;macromolecular complex;cell part;cell;organelle part;membrane-enclosed lumen	structural molecule activity	Posttranslational modification, protein turnover, chaperones ;Translation, ribosomal structure and biogenesis ;	Ribosome	GO:0003006,reproductive developmental process;GO:0034960,cellular biopolymer metabolic process;GO:0044267,cellular protein metabolic process;GO:0032502,developmental process;GO:0044238,primary metabolic process;GO:0044237,cellular metabolic process;GO:0043412,biopolymer modification;GO:0043283,biopolymer metabolic process;GO:0008152,metabolic process;GO:0043170,macromolecule metabolic process;GO:…	GO:0043229,intracellular organelle;GO:0044446,intracellular organelle part;GO:0030529,ribonucleoprotein complex;GO:0044444,cytoplasmic part;GO:0031981,nuclear lumen;GO:0044422,organelle part;GO:0043233,organelle lumen;GO:0015934,large ribosomal subunit;GO:0044464,cell part;GO:0043227,membrane-bounded organelle;GO:0043232,intracellular non-membrane-bounded organelle;GO:0043231,intracellular membra…	GO:0005198,structural molecule activity	ko03010,Ribosome
2559	gi|308044215	ribosomal protein [Zea mays]		up	2.42552	0.00100772	cellular component organization or biogenesis;developmental process;metabolic process;multicellular organismal process;cellular process	organelle;macromolecular complex;cell part;cell;organelle part;membrane-enclosed lumen	structural molecule activity;binding	Translation, ribosomal structure and biogenesis ;	Ribosome	GO:0042254,ribosome biogenesis;GO:0034960,cellular biopolymer metabolic process;GO:0032502,developmental process;GO:0009451,RNA modification;GO:0044238,primary metabolic process;GO:0032501,multicellular organismal process;GO:0044237,cellular metabolic process;GO:0043412,biopolymer modification;GO:0043283,biopolymer metabolic process;GO:0003002,regionalization;GO:0006807,nitrogen compound metaboli…	GO:0044446,intracellular organelle part;GO:0030529,ribonucleoprotein complex;GO:0031981,nuclear lumen;GO:0044422,organelle part;GO:0043233,organelle lumen;GO:0044464,cell part;GO:0005911,cell-cell junction;GO:0043232,intracellular non-membrane-bounded organelle;GO:0043231,intracellular membrane-bounded organelle;GO:0033279,ribosomal subunit;GO:0031974,membrane-enclosed lumen;GO:0005623,cell;GO:00…	GO:0005198,structural molecule activity;GO:0003676,nucleic acid binding;GO:0005488,binding	ko03010,Ribosome
1191	gi|242032289	hypothetical protein SORBIDRAFT_01g001610 [Sorghum bicolor]	gi|670428219;gi|514807508;gi|514805231;gi|242089891;gi|242032287;gi|226507038;gi|212721636	up	1.61668	0.00962304	metabolic process	organelle;macromolecular complex;cell part;cell;organelle part;membrane-enclosed lumen	structural molecule activity	Translation, ribosomal structure and biogenesis ;	Ribosome	GO:0043170,macromolecule metabolic process;GO:0010467,gene expression;GO:0008152,metabolic process	GO:0043229,intracellular organelle;GO:0044446,intracellular organelle part;GO:0030529,ribonucleoprotein complex;GO:0044444,cytoplasmic part;GO:0009536,plastid;GO:0031981,nuclear lumen;GO:0044422,organelle part;GO:0043233,organelle lumen;GO:0015934,large ribosomal subunit;GO:0044464,cell part;GO:0043227,membrane-bounded organelle;GO:0043232,intracellular non-membrane-bounded organelle;GO:0043231,i…	GO:0005198,structural molecule activity	ko03010,Ribosome
1239	gi|242035799	hypothetical protein SORBIDRAFT_01g035740 [Sorghum bicolor]		up	10.2509	0.00245938	metabolic process;cellular process	organelle;macromolecular complex;cell part;cell;organelle part;membrane-enclosed lumen			Ribosome	GO:0043170,macromolecule metabolic process;GO:0034960,cellular biopolymer metabolic process;GO:0044260,cellular macromolecule metabolic process;GO:0009451,RNA modification;GO:0044238,primary metabolic process;GO:0009987,cellular process;GO:0006139,nucleobase, nucleoside, nucleotide and nucleic acid metabolic process;GO:0044237,cellular metabolic process;GO:0043412,biopolymer modification;GO:00432…	GO:0043229,intracellular organelle;GO:0044446,intracellular organelle part;GO:0030529,ribonucleoprotein complex;GO:0044444,cytoplasmic part;GO:0031981,nuclear lumen;GO:0044422,organelle part;GO:0043233,organelle lumen;GO:0015934,large ribosomal subunit;GO:0044464,cell part;GO:0005911,cell-cell junction;GO:0043227,membrane-bounded organelle;GO:0043232,intracellular non-membrane-bounded organelle;G…		ko03010,Ribosome
536	gi|242042107	hypothetical protein SORBIDRAFT_01g046070 [Sorghum bicolor]	gi|226530547;gi|226528567;gi|226492207	up	2.00176	0.0314152	cellular component organization or biogenesis;metabolic process;cellular process	organelle;macromolecular complex;cell part;cell;organelle part	structural molecule activity	Translation, ribosomal structure and biogenesis ;	Ribosome	GO:0009987,cellular process;GO:0042254,ribosome biogenesis;GO:0043170,macromolecule metabolic process;GO:0044085,cellular component biogenesis;GO:0010467,gene expression;GO:0022613,ribonucleoprotein complex biogenesis;GO:0008152,metabolic process	GO:0043229,intracellular organelle;GO:0044446,intracellular organelle part;GO:0030529,ribonucleoprotein complex;GO:0044444,cytoplasmic part;GO:0044422,organelle part;GO:0044464,cell part;GO:0015935,small ribosomal subunit;GO:0043232,intracellular non-membrane-bounded organelle;GO:0044424,intracellular part;GO:0033279,ribosomal subunit;GO:0005737,cytoplasm;GO:0005623,cell;GO:0032991,macromolecular…	GO:0005198,structural molecule activity	ko03010,Ribosome
692	gi|242032711	hypothetical protein SORBIDRAFT_01g005360 [Sorghum bicolor]	gi|226504536	up	2.45075	0.00979229				Translation, ribosomal structure and biogenesis ;	Ribosome				ko03010,Ribosome
734	gi|242043320	hypothetical protein SORBIDRAFT_02g006200 [Sorghum bicolor]		up	3.38215	0.0269703	metabolic process;cellular process	organelle;macromolecular complex;cell part;cell;organelle part;membrane-enclosed lumen	structural molecule activity;binding	Translation, ribosomal structure and biogenesis ;	Ribosome	GO:0034960,cellular biopolymer metabolic process;GO:0009451,RNA modification;GO:0044238,primary metabolic process;GO:0006221,pyrimidine nucleotide biosynthetic process;GO:0046483,heterocycle metabolic process;GO:0044237,cellular metabolic process;GO:0043412,biopolymer modification;GO:0043283,biopolymer metabolic process;GO:0006220,pyrimidine nucleotide metabolic process;GO:0006807,nitrogen compou…	GO:0044446,intracellular organelle part;GO:0030529,ribonucleoprotein complex;GO:0031981,nuclear lumen;GO:0044422,organelle part;GO:0043233,organelle lumen;GO:0044464,cell part;GO:0005911,cell-cell junction;GO:0043232,intracellular non-membrane-bounded organelle;GO:0043231,intracellular membrane-bounded organelle;GO:0033279,ribosomal subunit;GO:0031974,membrane-enclosed lumen;GO:0005623,cell;GO:00…	GO:0005198,structural molecule activity;GO:0003676,nucleic acid binding;GO:0005488,binding	ko03010,Ribosome
1408	gi|242060009	hypothetical protein SORBIDRAFT_03g046750 [Sorghum bicolor]	gi|514787544	up	2.67286	0.00732528	cellular component organization or biogenesis;metabolic process	organelle;macromolecular complex;cell part;cell;organelle part	structural molecule activity	Translation, ribosomal structure and biogenesis ;	Ribosome	GO:0043170,macromolecule metabolic process;GO:0010467,gene expression;GO:0008152,metabolic process	GO:0043229,intracellular organelle;GO:0044446,intracellular organelle part;GO:0030529,ribonucleoprotein complex;GO:0044444,cytoplasmic part;GO:0009536,plastid;GO:0044422,organelle part;GO:0044464,cell part;GO:0015935,small ribosomal subunit;GO:0043227,membrane-bounded organelle;GO:0043232,intracellular non-membrane-bounded organelle;GO:0043231,intracellular membrane-bounded organelle;GO:0044424,i…	GO:0005198,structural molecule activity	ko03010,Ribosome
3241	gi|242065610	hypothetical protein SORBIDRAFT_04g024500 [Sorghum bicolor]		up	1.98967	0.0119551	metabolic process	organelle;macromolecular complex;cell part;cell;organelle part;membrane-enclosed lumen	structural molecule activity	Translation, ribosomal structure and biogenesis ;	Ribosome	GO:0043170,macromolecule metabolic process;GO:0010467,gene expression;GO:0008152,metabolic process	GO:0044446,intracellular organelle part;GO:0030529,ribonucleoprotein complex;GO:0031981,nuclear lumen;GO:0044422,organelle part;GO:0043233,organelle lumen;GO:0044464,cell part;GO:0005911,cell-cell junction;GO:0043232,intracellular non-membrane-bounded organelle;GO:0043231,intracellular membrane-bounded organelle;GO:0033279,ribosomal subunit;GO:0031974,membrane-enclosed lumen;GO:0005623,cell;GO:00…	GO:0005198,structural molecule activity	ko03010,Ribosome
2237	gi|242063294	hypothetical protein SORBIDRAFT_04g035260 [Sorghum bicolor]	gi|670373297;gi|620597340;gi|514760654;gi|514719101;gi|242095018;gi|242049050;gi|226496477;gi|226532086	up	2.13176	0.0115434	cellular component organization or biogenesis;metabolic process;cellular process	organelle;macromolecular complex;cell part;cell;organelle part	structural molecule activity	Translation, ribosomal structure and biogenesis ;	Ribosome	GO:0009987,cellular process;GO:0043170,macromolecule metabolic process;GO:0044085,cellular component biogenesis;GO:0010467,gene expression;GO:0022613,ribonucleoprotein complex biogenesis;GO:0008152,metabolic process	GO:0043229,intracellular organelle;GO:0044446,intracellular organelle part;GO:0030529,ribonucleoprotein complex;GO:0044444,cytoplasmic part;GO:0044422,organelle part;GO:0015934,large ribosomal subunit;GO:0044464,cell part;GO:0043227,membrane-bounded organelle;GO:0043232,intracellular non-membrane-bounded organelle;GO:0043231,intracellular membrane-bounded organelle;GO:0033279,ribosomal subunit;GO…	GO:0005198,structural molecule activity	ko03010,Ribosome
190	gi|242080689	hypothetical protein SORBIDRAFT_07g004290 [Sorghum bicolor]		up	3.27492	0.008407	response to stimulus;metabolic process;cellular process	organelle;macromolecular complex;cell part;cell;organelle part;membrane-enclosed lumen	structural molecule activity;binding	Translation, ribosomal structure and biogenesis ;	Ribosome	GO:0034960,cellular biopolymer metabolic process;GO:0006950,response to stress;GO:0006970,response to osmotic stress;GO:0009451,RNA modification;GO:0044238,primary metabolic process;GO:0044237,cellular metabolic process;GO:0043412,biopolymer modification;GO:0043283,biopolymer metabolic process;GO:0006807,nitrogen compound metabolic process;GO:0008152,metabolic process;GO:0043170,macromolecule met…	GO:0044446,intracellular organelle part;GO:0030529,ribonucleoprotein complex;GO:0031981,nuclear lumen;GO:0044422,organelle part;GO:0043233,organelle lumen;GO:0044464,cell part;GO:0005911,cell-cell junction;GO:0043232,intracellular non-membrane-bounded organelle;GO:0043231,intracellular membrane-bounded organelle;GO:0033279,ribosomal subunit;GO:0031974,membrane-enclosed lumen;GO:0005623,cell;GO:00…	GO:0005198,structural molecule activity;GO:0003676,nucleic acid binding;GO:0005488,binding	ko03010,Ribosome
988	gi|242080327	hypothetical protein SORBIDRAFT_07g001620 [Sorghum bicolor]	gi|226491159;gi|162463795	up	3.54478	0.011957	cellular component organization or biogenesis;developmental process;metabolic process;multicellular organismal process;cellular process	organelle;macromolecular complex;cell part;cell;organelle part;membrane-enclosed lumen	structural molecule activity;binding	Translation, ribosomal structure and biogenesis ;	Ribosome	GO:0034960,cellular biopolymer metabolic process;GO:0048731,system development;GO:0000902,cell morphogenesis;GO:0044238,primary metabolic process;GO:0033205,cytokinesis during cell cycle;GO:0000904,cell morphogenesis involved in differentiation;GO:0043283,biopolymer metabolic process;GO:0043170,macromolecule metabolic process;GO:0051301,cell division;GO:0009987,cellular process;GO:0010467,gene ex…	GO:0043229,intracellular organelle;GO:0044446,intracellular organelle part;GO:0030529,ribonucleoprotein complex;GO:0044444,cytoplasmic part;GO:0009536,plastid;GO:0031981,nuclear lumen;GO:0044422,organelle part;GO:0043233,organelle lumen;GO:0000314,organellar small ribosomal subunit;GO:0044464,cell part;GO:0015935,small ribosomal subunit;GO:0043227,membrane-bounded organelle;GO:0043232,intracellul…	GO:0005198,structural molecule activity;GO:0003676,nucleic acid binding;GO:0003723,RNA binding;GO:0005488,binding	ko03010,Ribosome
Translation initiation factor
173	gi|514817759	PREDICTED: eukaryotic translation initiation factor 3 subunit B-like [Setaria italica]		up	1.64557	0.00101818	metabolic process;cellular process	organelle;macromolecular complex;cell part;cell	binding	General function prediction only ;	RNA transport	GO:0034960,cellular biopolymer metabolic process;GO:0044267,cellular protein metabolic process;GO:0044238,primary metabolic process;GO:0044237,cellular metabolic process;GO:0043283,biopolymer metabolic process;GO:0034645,cellular macromolecule biosynthetic process;GO:0043284,biopolymer biosynthetic process;GO:0008152,metabolic process;GO:0043170,macromolecule metabolic process;GO:0009059,macromol…	GO:0043231,intracellular membrane-bounded organelle;GO:0043229,intracellular organelle;GO:0043234,protein complex;GO:0044424,intracellular part;GO:0044444,cytoplasmic part;GO:0005737,cytoplasm;GO:0005623,cell;GO:0032991,macromolecular complex;GO:0043226,organelle;GO:0005622,intracellular;GO:0044464,cell part;GO:0043227,membrane-bounded organelle	GO:0008135,translation factor activity, nucleic acid binding;GO:0003676,nucleic acid binding;GO:0045182,translation regulator activity;GO:0005488,binding	ko03013,RNA transport
565	gi|514774931	PREDICTED: eukaryotic translation initiation factor 3 subunit A [Setaria italica]	gi|514774928	up	1.65122	0.0154309	metabolic process;cellular process	macromolecular complex;cell part;cell	binding		RNA transport	GO:0034960,cellular biopolymer metabolic process;GO:0044267,cellular protein metabolic process;GO:0044238,primary metabolic process;GO:0044237,cellular metabolic process;GO:0043283,biopolymer metabolic process;GO:0034645,cellular macromolecule biosynthetic process;GO:0043284,biopolymer biosynthetic process;GO:0008152,metabolic process;GO:0043170,macromolecule metabolic process;GO:0009059,macromol…	GO:0043234,protein complex;GO:0044424,intracellular part;GO:0044444,cytoplasmic part;GO:0005737,cytoplasm;GO:0005623,cell;GO:0032991,macromolecular complex;GO:0005622,intracellular;GO:0044464,cell part;GO:0016020,membrane	GO:0008135,translation factor activity, nucleic acid binding;GO:0003676,nucleic acid binding;GO:0045182,translation regulator activity;GO:0005488,binding	ko03013,RNA transport
602	gi|514791876	PREDICTED: eukaryotic translation initiation factor 2 subunit gamma-like [Setaria italica]	gi|514791872;gi|514791869	up	2.32057	0.0112098	metabolic process;cellular process	cell part;cell	binding;catalytic activity	Translation, ribosomal structure and biogenesis ;	RNA transport	GO:0034960,cellular biopolymer metabolic process;GO:0044238,primary metabolic process;GO:0046483,heterocycle metabolic process;GO:0009150,purine ribonucleotide metabolic process;GO:0043283,biopolymer metabolic process;GO:0006220,pyrimidine nucleotide metabolic process;GO:0034645,cellular macromolecule biosynthetic process;GO:0046700,heterocycle catabolic process;GO:0043284,biopolymer biosynthetic…	GO:0044424,intracellular part;GO:0044444,cytoplasmic part;GO:0044464,cell part;GO:0005737,cytoplasm;GO:0005623,cell;GO:0005622,intracellular	GO:0016817,hydrolase activity, acting on acid anhydrides;GO:0001883,purine nucleoside binding;GO:0017111,nucleoside-triphosphatase activity;GO:0008135,translation factor activity, nucleic acid binding;GO:0003676,nucleic acid binding;GO:0045182,translation regulator activity;GO:0003824,catalytic activity;GO:0005488,binding;GO:0016462,pyrophosphatase activity;GO:0001882,nucleoside binding;GO:001681…	ko03013,RNA transport
1924	gi|514764176	PREDICTED: eukaryotic translation initiation factor 1A [Setaria italica]	gi|242094654	up	2.36108	0.0121672	metabolic process;cellular process	organelle;cell part;cell	binding	Translation, ribosomal structure and biogenesis ;	RNA transport	GO:0034960,cellular biopolymer metabolic process;GO:0044267,cellular protein metabolic process;GO:0044238,primary metabolic process;GO:0044237,cellular metabolic process;GO:0043283,biopolymer metabolic process;GO:0034645,cellular macromolecule biosynthetic process;GO:0043284,biopolymer biosynthetic process;GO:0008152,metabolic process;GO:0043170,macromolecule metabolic process;GO:0009059,macromol…	GO:0043231,intracellular membrane-bounded organelle;GO:0043229,intracellular organelle;GO:0044424,intracellular part;GO:0044444,cytoplasmic part;GO:0044464,cell part;GO:0005737,cytoplasm;GO:0005623,cell;GO:0043227,membrane-bounded organelle;GO:0043226,organelle;GO:0005622,intracellular	GO:0008135,translation factor activity, nucleic acid binding;GO:0003676,nucleic acid binding;GO:0045182,translation regulator activity;GO:0005488,binding	ko03013,RNA transport
2021	gi|514819566	PREDICTED: eukaryotic translation initiation factor 2 subunit beta [Setaria italica]		up	3.35071	0.0321737	response to stimulus;reproductive process;reproduction;developmental process;metabolic process;cellular process	organelle;cell part;cell	binding	Translation, ribosomal structure and biogenesis ;	RNA transport	GO:0034960,cellular biopolymer metabolic process;GO:0044238,primary metabolic process;GO:0009416,response to light stimulus;GO:0000278,mitotic cell cycle;GO:0000338,protein deneddylation;GO:0043283,biopolymer metabolic process;GO:0034645,cellular macromolecule biosynthetic process;GO:0043284,biopolymer biosynthetic process;GO:0043170,macromolecule metabolic process;GO:0009987,cellular process;GO:…	GO:0043231,intracellular membrane-bounded organelle;GO:0043229,intracellular organelle;GO:0044424,intracellular part;GO:0044464,cell part;GO:0005623,cell;GO:0043227,membrane-bounded organelle;GO:0043226,organelle;GO:0016020,membrane;GO:0005622,intracellular	GO:0008135,translation factor activity, nucleic acid binding;GO:0003676,nucleic acid binding;GO:0045182,translation regulator activity;GO:0005488,binding	ko03013,RNA transport
1273	gi|514820290	PREDICTED: elongation factor 1-alpha [Setaria italica]	gi|514820288	up	1.60982	0.00970956	response to stimulus;metabolic process;cellular process	organelle;cell part;cell;organelle part;membrane-enclosed lumen	binding;catalytic activity	Translation, ribosomal structure and biogenesis ;	RNA transport	GO:0034960,cellular biopolymer metabolic process;GO:0042221,response to chemical stimulus;GO:0044238,primary metabolic process;GO:0046483,heterocycle metabolic process;GO:0009150,purine ribonucleotide metabolic process;GO:0043283,biopolymer metabolic process;GO:0034645,cellular macromolecule biosynthetic process;GO:0046700,heterocycle catabolic process;GO:0043284,biopolymer biosynthetic process;G…	GO:0043229,intracellular organelle;GO:0044446,intracellular organelle part;GO:0044444,cytoplasmic part;GO:0009536,plastid;GO:0031981,nuclear lumen;GO:0044422,organelle part;GO:0043233,organelle lumen;GO:0044464,cell part;GO:0043227,membrane-bounded organelle;GO:0043231,intracellular membrane-bounded organelle;GO:0044424,intracellular part;GO:0031974,membrane-enclosed lumen;GO:0005737,cytoplasm;GO…	GO:0016817,hydrolase activity, acting on acid anhydrides;GO:0001883,purine nucleoside binding;GO:0017111,nucleoside-triphosphatase activity;GO:0008135,translation factor activity, nucleic acid binding;GO:0003676,nucleic acid binding;GO:0045182,translation regulator activity;GO:0003824,catalytic activity;GO:0005488,binding;GO:0016462,pyrophosphatase activity;GO:0001882,nucleoside binding;GO:001681…	ko03013,RNA transport
27	gi|670430939	PREDICTED: elongation factor 1-alpha-like [Zea mays]	gi|670430937	up	1.64326	0.00103038	response to stimulus;metabolic process;cellular process	organelle;cell part;cell;organelle part;membrane-enclosed lumen	binding;catalytic activity	Translation, ribosomal structure and biogenesis ;	RNA transport	GO:0034960,cellular biopolymer metabolic process;GO:0042221,response to chemical stimulus;GO:0044238,primary metabolic process;GO:0046483,heterocycle metabolic process;GO:0009150,purine ribonucleotide metabolic process;GO:0043283,biopolymer metabolic process;GO:0034645,cellular macromolecule biosynthetic process;GO:0046700,heterocycle catabolic process;GO:0043284,biopolymer biosynthetic process;G…	GO:0043229,intracellular organelle;GO:0044446,intracellular organelle part;GO:0044444,cytoplasmic part;GO:0009536,plastid;GO:0031981,nuclear lumen;GO:0044422,organelle part;GO:0043233,organelle lumen;GO:0044464,cell part;GO:0043227,membrane-bounded organelle;GO:0043231,intracellular membrane-bounded organelle;GO:0044424,intracellular part;GO:0031974,membrane-enclosed lumen;GO:0005737,cytoplasm;GO…	GO:0016817,hydrolase activity, acting on acid anhydrides;GO:0001883,purine nucleoside binding;GO:0017111,nucleoside-triphosphatase activity;GO:0008135,translation factor activity, nucleic acid binding;GO:0003676,nucleic acid binding;GO:0045182,translation regulator activity;GO:0003824,catalytic activity;GO:0005488,binding;GO:0016462,pyrophosphatase activity;GO:0001882,nucleoside binding;GO:001681…	ko03013,RNA transport
3395	gi|514736912	PREDICTED: elongation factor 1-beta [Setaria italica]		up	1.92521	0.0477108	response to stimulus;metabolic process;cellular process	extracellular region;organelle;macromolecular complex;cell part;cell	binding	Translation, ribosomal structure and biogenesis ;		GO:0006952,defense response;GO:0034960,cellular biopolymer metabolic process;GO:0044267,cellular protein metabolic process;GO:0006950,response to stress;GO:0042221,response to chemical stimulus;GO:0044238,primary metabolic process;GO:0009404,toxin metabolic process;GO:0009636,response to toxin;GO:0044237,cellular metabolic process;GO:0043283,biopolymer metabolic process;GO:0034645,cellular macrom…	GO:0043231,intracellular membrane-bounded organelle;GO:0043229,intracellular organelle;GO:0043234,protein complex;GO:0044424,intracellular part;GO:0044444,cytoplasmic part;GO:0005737,cytoplasm;GO:0005623,cell;GO:0032991,macromolecular complex;GO:0043226,organelle;GO:0005622,intracellular;GO:0005576,extracellular region;GO:0044464,cell part;GO:0043227,membrane-bounded organelle;GO:0016020,membrane	GO:0008135,translation factor activity, nucleic acid binding;GO:0003676,nucleic acid binding;GO:0045182,translation regulator activity;GO:0005488,binding
tRNA ligase
750	gi|514776486	PREDICTED: glutamine--tRNA ligase-like [Setaria italica]		up	1.9787	0.0476787	reproductive process;reproduction;regulation of biological process;developmental process;multicellular organismal process;cellular process;response to stimulus;signaling;localization;biological regulation;metabolic process	cell part;cell	binding;catalytic activity	Translation, ribosomal structure and biogenesis ;	Metabolic pathways;Aminoacyl-tRNA biosynthesis	GO:0065007,biological regulation;GO:0034960,cellular biopolymer metabolic process;GO:0006950,response to stress;GO:0042221,response to chemical stimulus;GO:0048731,system development;GO:0009416,response to light stimulus;GO:0006399,tRNA metabolic process;GO:0009888,tissue development;GO:0043283,biopolymer metabolic process;GO:0007154,cell communication;GO:0043284,biopolymer biosynthetic process;G…	GO:0044424,intracellular part;GO:0044444,cytoplasmic part;GO:0044464,cell part;GO:0005737,cytoplasm;GO:0005623,cell;GO:0005622,intracellular	GO:0001882,nucleoside binding;GO:0001883,purine nucleoside binding;GO:0004812,aminoacyl-tRNA ligase activity;GO:0032549,ribonucleoside binding;GO:0016876,ligase activity, forming aminoacyl-tRNA and related compounds;GO:0032550,purine ribonucleoside binding;GO:0016875,ligase activity, forming carbon-oxygen bonds;GO:0003824,catalytic activity;GO:0016874,ligase activity;GO:0005488,binding	ko00970,Aminoacyl-tRNA biosynthesis;ko01100,Metabolic pathways
518	gi|514742912	PREDICTED: leucine--tRNA ligase, cytoplasmic [Setaria italica]		up	2.01198	0.00368126	regulation of biological process;metabolic process;biological regulation;cellular process	organelle;cell part;cell	binding;catalytic activity	Translation, ribosomal structure and biogenesis ;	Valine, leucine and isoleucine biosynthesis;Aminoacyl-tRNA biosynthesis	GO:0065007,biological regulation;GO:0060255,regulation of macromolecule metabolic process;GO:0034960,cellular biopolymer metabolic process;GO:0006576,biogenic amine metabolic process;GO:0006595,polyamine metabolic process;GO:0044238,primary metabolic process;GO:0031326,regulation of cellular biosynthetic process;GO:0009309,amine biosynthetic process;GO:0006399,tRNA metabolic process;GO:0043283,bi…	GO:0043229,intracellular organelle;GO:0044444,cytoplasmic part;GO:0009536,plastid;GO:0044464,cell part;GO:0005911,cell-cell junction;GO:0043227,membrane-bounded organelle;GO:0043231,intracellular membrane-bounded organelle;GO:0044424,intracellular part;GO:0005737,cytoplasm;GO:0005623,cell;GO:0044425,membrane part;GO:0043226,organelle;GO:0005886,plasma membrane;GO:0005622,intracellular;GO:0030054,…	GO:0001882,nucleoside binding;GO:0001883,purine nucleoside binding;GO:0004812,aminoacyl-tRNA ligase activity;GO:0032549,ribonucleoside binding;GO:0016876,ligase activity, forming aminoacyl-tRNA and related compounds;GO:0032550,purine ribonucleoside binding;GO:0016875,ligase activity, forming carbon-oxygen bonds;GO:0003824,catalytic activity;GO:0016874,ligase activity;GO:0005488,binding	ko00290,Valine, leucine and isoleucine biosynthesis;ko00970,Aminoacyl-tRNA biosynthesis
909	gi|835951168	PREDICTED: valine--tRNA ligase, mitochondrial 1-like isoform X3 [Setaria italica]	gi|835951163;gi|514742024;gi|514742017	up	1.70261	0.0111868	reproductive process;reproduction;regulation of biological process;developmental process;metabolic process;biological regulation;cellular process	organelle;cell part;cell	binding;catalytic activity	Translation, ribosomal structure and biogenesis ;	Valine, leucine and isoleucine biosynthesis;Aminoacyl-tRNA biosynthesis	GO:0065007,biological regulation;GO:0060255,regulation of macromolecule metabolic process;GO:0034960,cellular biopolymer metabolic process;GO:0044238,primary metabolic process;GO:0031326,regulation of cellular biosynthetic process;GO:0006399,tRNA metabolic process;GO:0043283,biopolymer metabolic process;GO:0009889,regulation of biosynthetic process;GO:0034645,cellular macromolecule biosynthetic p…	GO:0043231,intracellular membrane-bounded organelle;GO:0043229,intracellular organelle;GO:0044424,intracellular part;GO:0044444,cytoplasmic part;GO:0009536,plastid;GO:0005737,cytoplasm;GO:0005623,cell;GO:0043226,organelle;GO:0005622,intracellular;GO:0044464,cell part;GO:0043227,membrane-bounded organelle	GO:0001882,nucleoside binding;GO:0001883,purine nucleoside binding;GO:0004812,aminoacyl-tRNA ligase activity;GO:0032549,ribonucleoside binding;GO:0016876,ligase activity, forming aminoacyl-tRNA and related compounds;GO:0032550,purine ribonucleoside binding;GO:0016875,ligase activity, forming carbon-oxygen bonds;GO:0003824,catalytic activity;GO:0016874,ligase activity;GO:0005488,binding	ko00290,Valine, leucine and isoleucine biosynthesis;ko00970,Aminoacyl-tRNA biosynthesis
511	gi|514821008	PREDICTED: probable methionine--tRNA ligase [Setaria italica]		up	2.1064	0.0177549	response to stimulus;metabolic process;cellular process	cell part;cell	binding;catalytic activity	Translation, ribosomal structure and biogenesis ;	Selenoamino acid metabolism;Aminoacyl-tRNA biosynthesis	GO:0034960,cellular biopolymer metabolic process;GO:0042221,response to chemical stimulus;GO:0044238,primary metabolic process;GO:0006399,tRNA metabolic process;GO:0043283,biopolymer metabolic process;GO:0034645,cellular macromolecule biosynthetic process;GO:0006520,cellular amino acid metabolic process;GO:0043284,biopolymer biosynthetic process;GO:0043039,tRNA aminoacylation;GO:0043170,macromole…	GO:0044424,intracellular part;GO:0044444,cytoplasmic part;GO:0044464,cell part;GO:0005737,cytoplasm;GO:0005623,cell;GO:0005622,intracellular	GO:0043169,cation binding;GO:0004672,protein kinase activity;GO:0001883,purine nucleoside binding;GO:0016876,ligase activity, forming aminoacyl-tRNA and related compounds;GO:0016773,phosphotransferase activity, alcohol group as acceptor;GO:0003824,catalytic activity;GO:0043167,ion binding;GO:0004812,aminoacyl-tRNA ligase activity;GO:0032549,ribonucleoside binding;GO:0016301,kinase activity;GO:000…	ko00450,Selenoamino acid metabolism;ko00970,Aminoacyl-tRNA biosynthesis
308	gi|514752288	PREDICTED: proline--tRNA ligase, cytoplasmic [Setaria italica]		up	2.31541	0.00190658	metabolic process;cellular process	cell part;cell	binding;catalytic activity	Translation, ribosomal structure and biogenesis ;	Aminoacyl-tRNA biosynthesis	GO:0034960,cellular biopolymer metabolic process;GO:0044238,primary metabolic process;GO:0006399,tRNA metabolic process;GO:0043283,biopolymer metabolic process;GO:0034645,cellular macromolecule biosynthetic process;GO:0006520,cellular amino acid metabolic process;GO:0043284,biopolymer biosynthetic process;GO:0043039,tRNA aminoacylation;GO:0043170,macromolecule metabolic process;GO:0034660,ncRNA m…	GO:0044424,intracellular part;GO:0044444,cytoplasmic part;GO:0005737,cytoplasm;GO:0005623,cell;GO:0044425,membrane part;GO:0005622,intracellular;GO:0005886,plasma membrane;GO:0044464,cell part;GO:0030054,cell junction;GO:0005911,cell-cell junction;GO:0044459,plasma membrane part;GO:0016020,membrane	GO:0001882,nucleoside binding;GO:0001883,purine nucleoside binding;GO:0004812,aminoacyl-tRNA ligase activity;GO:0032549,ribonucleoside binding;GO:0016876,ligase activity, forming aminoacyl-tRNA and related compounds;GO:0032550,purine ribonucleoside binding;GO:0016875,ligase activity, forming carbon-oxygen bonds;GO:0003824,catalytic activity;GO:0016874,ligase activity;GO:0005488,binding	ko00970,Aminoacyl-tRNA biosynthesis
873	gi|514751530	PREDICTED: ERBB-3 BINDING PROTEIN 1 [Setaria italica]		up	2.47816	0.035325	response to stimulus;establishment of localization;developmental process;localization;metabolic process;multicellular organismal process;cellular process	organelle;cell part;cell;organelle part;membrane-enclosed lumen	binding;catalytic activity	Translation, ribosomal structure and biogenesis ;		GO:0034960,cellular biopolymer metabolic process;GO:0033036,macromolecule localization;GO:0046907,intracellular transport;GO:0044238,primary metabolic process;GO:0009416,response to light stimulus;GO:0000278,mitotic cell cycle;GO:0046483,heterocycle metabolic process;GO:0000338,protein deneddylation;GO:0043283,biopolymer metabolic process;GO:0006220,pyrimidine nucleotide metabolic process;GO:0010…	GO:0043229,intracellular organelle;GO:0044446,intracellular organelle part;GO:0044444,cytoplasmic part;GO:0031981,nuclear lumen;GO:0044422,organelle part;GO:0043233,organelle lumen;GO:0044464,cell part;GO:0043227,membrane-bounded organelle;GO:0043231,intracellular membrane-bounded organelle;GO:0044424,intracellular part;GO:0031974,membrane-enclosed lumen;GO:0005737,cytoplasm;GO:0005623,cell;GO:00…	GO:0008233,peptidase activity;GO:0003676,nucleic acid binding;GO:0070011,peptidase activity, acting on L-amino acid peptides;GO:0008238,exopeptidase activity;GO:0003824,catalytic activity;GO:0016787,hydrolase activity;GO:0005488,binding
Posttranslational modification
395	gi|835950552	PREDICTED: hypersensitive-induced response protein 1 [Setaria italica]	gi|514746039;gi|514746037;gi|514746035	up	2.4414	0.042222		organelle;cell part;cell;organelle part	binding	Posttranslational modification, protein turnover, chaperones ;			GO:0043229,intracellular organelle;GO:0044444,cytoplasmic part;GO:0009536,plastid;GO:0044422,organelle part;GO:0044464,cell part;GO:0005911,cell-cell junction;GO:0031090,organelle membrane;GO:0043227,membrane-bounded organelle;GO:0043231,intracellular membrane-bounded organelle;GO:0044424,intracellular part;GO:0005737,cytoplasm;GO:0005623,cell;GO:0044425,membrane part;GO:0043226,organelle;GO:0005…	GO:0005515,protein binding;GO:0005488,binding
576	gi|514819069	PREDICTED: prohibitin-2, mitochondrial-like [Setaria italica]		up	5.86509	0.00792896	reproductive process;reproduction;cellular component organization or biogenesis;developmental process;metabolic process;cellular process	organelle;macromolecular complex;cell part;cell;organelle part		Posttranslational modification, protein turnover, chaperones ;		GO:0043248,proteasome assembly;GO:0034960,cellular biopolymer metabolic process;GO:0019941,modification-dependent protein catabolic process;GO:0070271,protein complex biogenesis;GO:0043623,cellular protein complex assembly;GO:0044238,primary metabolic process;GO:0034621,cellular macromolecular complex subunit organization;GO:0044257,cellular protein catabolic process;GO:0043283,biopolymer metabol…	GO:0043229,intracellular organelle;GO:0044444,cytoplasmic part;GO:0009536,plastid;GO:0030964,NADH dehydrogenase complex;GO:0044422,organelle part;GO:0044464,cell part;GO:0031090,organelle membrane;GO:0043227,membrane-bounded organelle;GO:0043231,intracellular membrane-bounded organelle;GO:0043234,protein complex;GO:0044424,intracellular part;GO:0005739,mitochondrion;GO:0005737,cytoplasm;GO:000562…
607	gi|514768035	PREDICTED: peptidyl-prolyl cis-trans isomerase CYP19-4-like isoform X2 [Setaria italica]	gi|514768031	up	2.01353	0.00966197	immune system process;multi-organism process;establishment of localization;developmental process;multicellular organismal process;cellular process;response to stimulus;localization;metabolic process	organelle;cell part;cell;organelle part	catalytic activity	Posttranslational modification, protein turnover, chaperones ;		GO:0033554,cellular response to stress;GO:0034960,cellular biopolymer metabolic process;GO:0033036,macromolecule localization;GO:0006950,response to stress;GO:0046907,intracellular transport;GO:0048731,system development;GO:0044238,primary metabolic process;GO:0009607,response to biotic stimulus;GO:0043283,biopolymer metabolic process;GO:0043170,macromolecule metabolic process;GO:0022622,root sys…	GO:0043229,intracellular organelle;GO:0044446,intracellular organelle part;GO:0044444,cytoplasmic part;GO:0044431,Golgi apparatus part;GO:0005768,endosome;GO:0009536,plastid;GO:0044422,organelle part;GO:0044464,cell part;GO:0005911,cell-cell junction;GO:0005794,Golgi apparatus;GO:0043227,membrane-bounded organelle;GO:0043231,intracellular membrane-bounded organelle;GO:0044424,intracellular part;G…	GO:0016859,cis-trans isomerase activity;GO:0016853,isomerase activity;GO:0003824,catalytic activity
999	gi|514798502	PREDICTED: peptidyl-prolyl cis-trans isomerase CYP71 [Setaria italica]		up	1.99764	0.0279832	reproductive process;reproduction;regulation of biological process;establishment of localization;cellular component organization or biogenesis;developmental process;multicellular organismal process;cellular process;response to stimulus;biological adhesion;signaling;negative regulation of biological process;localization;biological regulation;metabolic process	organelle;macromolecular complex;cell part;cell	binding;catalytic activity	Posttranslational modification, protein turnover, chaperones ;		GO:0034960,cellular biopolymer metabolic process;GO:0048364,root development;GO:0006305,DNA alkylation;GO:0048764,trichoblast maturation;GO:0042221,response to chemical stimulus;GO:0048731,system development;GO:0010015,root morphogenesis;GO:0009416,response to light stimulus;GO:0000278,mitotic cell cycle;GO:0009892,negative regulation of metabolic process;GO:0000904,cell morphogenesis involved in…	GO:0043231,intracellular membrane-bounded organelle;GO:0043229,intracellular organelle;GO:0043234,protein complex;GO:0044424,intracellular part;GO:0000151,ubiquitin ligase complex;GO:0031461,cullin-RING ubiquitin ligase complex;GO:0005623,cell;GO:0032991,macromolecular complex;GO:0043226,organelle;GO:0005622,intracellular;GO:0044464,cell part;GO:0043227,membrane-bounded organelle	GO:0016859,cis-trans isomerase activity;GO:0016853,isomerase activity;GO:0005515,protein binding;GO:0003824,catalytic activity;GO:0005488,binding
1775	gi|514802179	PREDICTED: peptide methionine sulfoxide reductase A2-1 [Setaria italica]		up	1.60544	0.0223555	response to stimulus;metabolic process;cellular process	organelle;cell part;cell;organelle part	catalytic activity	Posttranslational modification, protein turnover, chaperones ;		GO:0034960,cellular biopolymer metabolic process;GO:0006950,response to stress;GO:0006970,response to osmotic stress;GO:0032774,RNA biosynthetic process;GO:0042221,response to chemical stimulus;GO:0044238,primary metabolic process;GO:0006351,transcription, DNA-dependent;GO:0044237,cellular metabolic process;GO:0043283,biopolymer metabolic process;GO:0006350,transcription;GO:0006807,nitrogen compo…	GO:0043231,intracellular membrane-bounded organelle;GO:0043229,intracellular organelle;GO:0044446,intracellular organelle part;GO:0044424,intracellular part;GO:0044444,cytoplasmic part;GO:0009536,plastid;GO:0005737,cytoplasm;GO:0009532,plastid stroma;GO:0005623,cell;GO:0043226,organelle;GO:0005622,intracellular;GO:0044422,organelle part;GO:0044435,plastid part;GO:0044464,cell part;GO:0043227,memb…	GO:0016491,oxidoreductase activity;GO:0003824,catalytic activity;GO:0016667,oxidoreductase activity, acting on sulfur group of donors;GO:0016787,hydrolase activity;GO:0016671,oxidoreductase activity, acting on sulfur group of donors, disulfide as acceptor
2481	gi|514707561	PREDICTED: prefoldin subunit 6 [Setaria italica]		down	0.601697	0.00704921	response to stimulus;cellular component organization or biogenesis;metabolic process;cellular process	macromolecular complex;cell part;cell	binding	Posttranslational modification, protein turnover, chaperones ;		GO:0016052,carbohydrate catabolic process;GO:0005996,monosaccharide metabolic process;GO:0034960,cellular biopolymer metabolic process;GO:0044267,cellular protein metabolic process;GO:0006996,organelle organization;GO:0019318,hexose metabolic process;GO:0006950,response to stress;GO:0006970,response to osmotic stress;GO:0042221,response to chemical stimulus;GO:0046365,monosaccharide catabolic pro…	GO:0043234,protein complex;GO:0044424,intracellular part;GO:0044444,cytoplasmic part;GO:0005737,cytoplasm;GO:0005623,cell;GO:0032991,macromolecular complex;GO:0005622,intracellular;GO:0044464,cell part	GO:0005515,protein binding;GO:0005488,binding
3380	gi|514773193	PREDICTED: COP9 signalosome complex subunit 2 [Setaria italica]		up	1.65311	0.00951318	response to stimulus;metabolic process;cellular process	organelle;macromolecular complex;cell part;cell	binding	Posttranslational modification, protein turnover, chaperones ;		GO:0034960,cellular biopolymer metabolic process;GO:0044267,cellular protein metabolic process;GO:0009057,macromolecule catabolic process;GO:0044238,primary metabolic process;GO:0009416,response to light stimulus;GO:0009314,response to radiation;GO:0000278,mitotic cell cycle;GO:0044237,cellular metabolic process;GO:0043412,biopolymer modification;GO:0000338,protein deneddylation;GO:0043283,biopol…	GO:0043231,intracellular membrane-bounded organelle;GO:0043229,intracellular organelle;GO:0043234,protein complex;GO:0044424,intracellular part;GO:0044444,cytoplasmic part;GO:0005737,cytoplasm;GO:0005623,cell;GO:0032991,macromolecular complex;GO:0043226,organelle;GO:0005622,intracellular;GO:0044464,cell part;GO:0043227,membrane-bounded organelle	GO:0005488,binding
2682	gi|514725281	PREDICTED: thioredoxin H1-like [Setaria italica]		up	7.41497	0.0196274	response to stimulus;establishment of localization;localization;metabolic process;biological regulation;multicellular organismal process;cellular process	extracellular region;cell part;cell	enzyme regulator activity;catalytic activity	Posttranslational modification, protein turnover, chaperones ; Energy production and conversion ;		GO:0065007,biological regulation;GO:0006952,defense response;GO:0006950,response to stress;GO:0042221,response to chemical stimulus;GO:0010038,response to metal ion;GO:0032501,multicellular organismal process;GO:0019725,cellular homeostasis;GO:0009636,response to toxin;GO:0044237,cellular metabolic process;GO:0042592,homeostatic process;GO:0044093,positive regulation of molecular function;GO:0065…	GO:0044424,intracellular part;GO:0044444,cytoplasmic part;GO:0005737,cytoplasm;GO:0005623,cell;GO:0044425,membrane part;GO:0005622,intracellular;GO:0005886,plasma membrane;GO:0005576,extracellular region;GO:0044464,cell part;GO:0030054,cell junction;GO:0005911,cell-cell junction;GO:0044459,plasma membrane part;GO:0016020,membrane	GO:0015036,disulfide oxidoreductase activity;GO:0016491,oxidoreductase activity;GO:0003824,catalytic activity;GO:0016667,oxidoreductase activity, acting on sulfur group of donors
551	gi|514731564	PREDICTED: heat shock 70 kDa protein, mitochondrial-like [Setaria italica]		up	2.58934	0.00613914	response to stimulus;multi-organism process;metabolic process;cellular process	organelle;cell part;cell;organelle part	binding	Posttranslational modification, protein turnover, chaperones ;	RNA degradation	GO:0033554,cellular response to stress;GO:0034960,cellular biopolymer metabolic process;GO:0006950,response to stress;GO:0006970,response to osmotic stress;GO:0042221,response to chemical stimulus;GO:0044238,primary metabolic process;GO:0009416,response to light stimulus;GO:0009607,response to biotic stimulus;GO:0043283,biopolymer metabolic process;GO:0043170,macromolecule metabolic process;GO:00…	GO:0043229,intracellular organelle;GO:0044446,intracellular organelle part;GO:0044444,cytoplasmic part;GO:0009536,plastid;GO:0044422,organelle part;GO:0044464,cell part;GO:0031090,organelle membrane;GO:0043227,membrane-bounded organelle;GO:0043231,intracellular membrane-bounded organelle;GO:0044424,intracellular part;GO:0005739,mitochondrion;GO:0005737,cytoplasm;GO:0044429,mitochondrial part;GO:0…	GO:0043169,cation binding;GO:0001883,purine nucleoside binding;GO:0005515,protein binding;GO:0005488,binding;GO:0001882,nucleoside binding;GO:0043167,ion binding;GO:0032549,ribonucleoside binding;GO:0032550,purine ribonucleoside binding	ko03018,RNA degradation
1794	gi|514748279	PREDICTED: calreticulin-3-like [Setaria italica]		up	3.01294	0.0118635	immune system process;regulation of biological process;multi-organism process;positive regulation of biological process;cellular process;response to stimulus;biological regulation;metabolic process	organelle;cell part;cell;organelle part	binding		Antigen processing and presentation;Phagosome;Chagas disease;Protein processing in endoplasmic reticulum	GO:0065007,biological regulation;GO:0033554,cellular response to stress;GO:0031667,response to nutrient levels;GO:0031668,cellular response to extracellular stimulus;GO:0048583,regulation of response to stimulus;GO:0031349,positive regulation of defense response;GO:0034960,cellular biopolymer metabolic process;GO:0009605,response to external stimulus;GO:0002218,activation of innate immune respons…	GO:0043231,intracellular membrane-bounded organelle;GO:0043229,intracellular organelle;GO:0044424,intracellular part;GO:0044444,cytoplasmic part;GO:0009536,plastid;GO:0005737,cytoplasm;GO:0005623,cell;GO:0043226,organelle;GO:0005622,intracellular;GO:0044422,organelle part;GO:0044464,cell part;GO:0031090,organelle membrane;GO:0043227,membrane-bounded organelle;GO:0016020,membrane	GO:0043167,ion binding;GO:0043169,cation binding;GO:0046872,metal ion binding;GO:0005515,protein binding;GO:0005488,binding	ko05142,Chagas disease;ko04612,Antigen processing and presentation;ko04145,Phagosome;ko04141,Protein processing in endoplasmic reticulum
977	gi|835990988	PREDICTED: heat shock protein 81-1 [Setaria italica]		up	2.14596	0.00919547	response to stimulus;regulation of biological process;developmental process;metabolic process;biological regulation;multicellular organismal process;cellular process	extracellular region;organelle;cell part;cell;organelle part;membrane-enclosed lumen	binding	Posttranslational modification, protein turnover, chaperones ;	Antigen processing and presentation;Plant-pathogen interaction;NOD-like receptor signaling pathway;Prostate cancer;Progesterone-mediated oocyte maturation;Pathways in cancer;Protein processing in endoplasmic reticulum	GO:0065007,biological regulation;GO:0060255,regulation of macromolecule metabolic process;GO:0034960,cellular biopolymer metabolic process;GO:0048367,shoot development;GO:0006950,response to stress;GO:0006970,response to osmotic stress;GO:0042221,response to chemical stimulus;GO:0048731,system development;GO:0044238,primary metabolic process;GO:0009408,response to heat;GO:0009791,post-embryonic d…	GO:0043229,intracellular organelle;GO:0044446,intracellular organelle part;GO:0044444,cytoplasmic part;GO:0031981,nuclear lumen;GO:0044422,organelle part;GO:0043233,organelle lumen;GO:0044464,cell part;GO:0043227,membrane-bounded organelle;GO:0043231,intracellular membrane-bounded organelle;GO:0044424,intracellular part;GO:0031974,membrane-enclosed lumen;GO:0005737,cytoplasm;GO:0005623,cell;GO:00…	GO:0001882,nucleoside binding;GO:0001883,purine nucleoside binding;GO:0032549,ribonucleoside binding;GO:0032550,purine ribonucleoside binding;GO:0005515,protein binding;GO:0005488,binding	ko04621,NOD-like receptor signaling pathway;ko04626,Plant-pathogen interaction;ko05200,Pathways in cancer;ko04612,Antigen processing and presentation;ko04914,Progesterone-mediated oocyte maturation;ko05215,Prostate cancer;ko04141,Protein processing in endoplasmic reticulum
34	gi|514768357	PREDICTED: endoplasmin homolog [Setaria italica]		up	1.7321	0.0191687	response to stimulus;establishment of localization;cellular component organization or biogenesis;developmental process;localization;metabolic process;multicellular organismal process;cellular process	extracellular region;organelle;cell part;cell;organelle part	binding	Posttranslational modification, protein turnover, chaperones ;	Plant-pathogen interaction;NOD-like receptor signaling pathway;Prostate cancer;Pathways in cancer;Protein processing in endoplasmic reticulum	GO:0006497,protein amino acid lipidation;GO:0034960,cellular biopolymer metabolic process;GO:0019318,hexose metabolic process;GO:0006950,response to stress;GO:0006970,response to osmotic stress;GO:0042221,response to chemical stimulus;GO:0048731,system development;GO:0046365,monosaccharide catabolic process;GO:0009416,response to light stimulus;GO:0031365,N-terminal protein amino acid modificatio…	GO:0043229,intracellular organelle;GO:0044444,cytoplasmic part;GO:0009536,plastid;GO:0044422,organelle part;GO:0044464,cell part;GO:0005911,cell-cell junction;GO:0031090,organelle membrane;GO:0043227,membrane-bounded organelle;GO:0043231,intracellular membrane-bounded organelle;GO:0044424,intracellular part;GO:0005737,cytoplasm;GO:0005623,cell;GO:0044425,membrane part;GO:0043226,organelle;GO:0005…	GO:0001882,nucleoside binding;GO:0001883,purine nucleoside binding;GO:0032549,ribonucleoside binding;GO:0032550,purine ribonucleoside binding;GO:0005515,protein binding;GO:0005488,binding	ko04621,NOD-like receptor signaling pathway;ko04626,Plant-pathogen interaction;ko05200,Pathways in cancer;ko05215,Prostate cancer;ko04141,Protein processing in endoplasmic reticulum
2593	gi|835930853	PREDICTED: receptor-like protein kinase At3g21340 [Setaria italica]		up	2.54831	0.0234305	metabolic process;cellular process	cell part;cell	binding;catalytic activity	General function prediction only ; Signal transduction mechanisms ; Transcription ; Replication, recombination and repair ;	Leishmaniasis;Toll-like receptor signaling pathway;Plant-pathogen interaction;Neurotrophin signaling pathway;Chagas disease;Apoptosis;Toxoplasmosis	GO:0043170,macromolecule metabolic process;GO:0034960,cellular biopolymer metabolic process;GO:0044260,cellular macromolecule metabolic process;GO:0044267,cellular protein metabolic process;GO:0019538,protein metabolic process;GO:0006464,protein modification process;GO:0044238,primary metabolic process;GO:0009987,cellular process;GO:0043412,biopolymer modification;GO:0044237,cellular metabolic pr…	GO:0044424,intracellular part;GO:0044464,cell part;GO:0005737,cytoplasm;GO:0005623,cell;GO:0005622,intracellular	GO:0016301,kinase activity;GO:0004672,protein kinase activity;GO:0001883,purine nucleoside binding;GO:0016772,transferase activity, transferring phosphorus-containing groups;GO:0016773,phosphotransferase activity, alcohol group as acceptor;GO:0003824,catalytic activity;GO:0005488,binding;GO:0001882,nucleoside binding;GO:0016740,transferase activity;GO:0032549,ribonucleoside binding;GO:0032550,pur…	ko05145,Toxoplasmosis;ko05142,Chagas disease;ko05140,Leishmaniasis;ko04620,Toll-like receptor signaling pathway;ko04626,Plant-pathogen interaction;ko04722,Neurotrophin signaling pathway;ko04210,Apoptosis
1092	gi|514773990	PREDICTED: pathogen-related protein-like [Setaria italica]	gi|514773986	up	3.18667	0.00697458
1058	gi|514817348	PREDICTED: pathogenesis-related protein PRB1-2-like [Setaria italica]		up	2.25755	0.0106659		cell part;cell		Function unknown ;	Plant-pathogen interaction		GO:0044424,intracellular part;GO:0044464,cell part;GO:0005737,cytoplasm;GO:0005623,cell;GO:0005622,intracellular		ko04626,Plant-pathogen interaction
2349	gi|514802881	PREDICTED: L-type lectin-domain containing receptor kinase IV.1-like [Setaria italica]		up	1.83425	0.025227	response to stimulus;regulation of biological process;signaling;metabolic process;biological regulation;cellular process	organelle;cell part;cell	binding;catalytic activity	General function prediction only ; Signal transduction mechanisms ; Transcription ; Replication, recombination and repair ;Lipid transport and metabolism ; Secondary metabolites biosynthesis, transport and catabolism ; General function prediction only ;	Plant-pathogen interaction	GO:0065007,biological regulation;GO:0034960,cellular biopolymer metabolic process;GO:0044267,cellular protein metabolic process;GO:0042221,response to chemical stimulus;GO:0044238,primary metabolic process;GO:0044237,cellular metabolic process;GO:0043412,biopolymer modification;GO:0007154,cell communication;GO:0043283,biopolymer metabolic process;GO:0008152,metabolic process;GO:0010033,response t…	GO:0043231,intracellular membrane-bounded organelle;GO:0043229,intracellular organelle;GO:0044424,intracellular part;GO:0044464,cell part;GO:0005737,cytoplasm;GO:0005623,cell;GO:0043227,membrane-bounded organelle;GO:0043226,organelle;GO:0016020,membrane;GO:0005622,intracellular	GO:0016301,kinase activity;GO:0004672,protein kinase activity;GO:0001883,purine nucleoside binding;GO:0016772,transferase activity, transferring phosphorus-containing groups;GO:0016773,phosphotransferase activity, alcohol group as acceptor;GO:0003824,catalytic activity;GO:0005488,binding;GO:0001882,nucleoside binding;GO:0016740,transferase activity;GO:0032549,ribonucleoside binding;GO:0032550,pur…	ko04626,Plant-pathogen interaction
2932	gi|670363901	PREDICTED: pathogenesis-related protein PRB1-2-like [Zea mays]		up	2.70075	0.00234518		cell part;cell		Function unknown ;	Plant-pathogen interaction		GO:0044424,intracellular part;GO:0044464,cell part;GO:0005737,cytoplasm;GO:0005623,cell;GO:0005622,intracellular		ko04626,Plant-pathogen interaction
ABC transporter
2038	gi|514795706	PREDICTED: ABC transporter A family member 2 [Setaria italica]		down	0.589154	0.0248619	response to stimulus;metabolic process;cellular process	organelle;cell part;cell	transporter activity;binding;catalytic activity	Defense mechanisms ;	ABC transporters	GO:0042221,response to chemical stimulus;GO:0044238,primary metabolic process;GO:0046483,heterocycle metabolic process;GO:0009150,purine ribonucleotide metabolic process;GO:0009404,toxin metabolic process;GO:0009636,response to toxin;GO:0044237,cellular metabolic process;GO:0006807,nitrogen compound metabolic process;GO:0046700,heterocycle catabolic process;GO:0008152,metabolic process;GO:0006195…	GO:0043231,intracellular membrane-bounded organelle;GO:0043229,intracellular organelle;GO:0044424,intracellular part;GO:0044464,cell part;GO:0005623,cell;GO:0043227,membrane-bounded organelle;GO:0043226,organelle;GO:0016020,membrane;GO:0005622,intracellular	GO:0016817,hydrolase activity, acting on acid anhydrides;GO:0001883,purine nucleoside binding;GO:0015405,P-P-bond-hydrolysis-driven transmembrane transporter activity;GO:0017111,nucleoside-triphosphatase activity;GO:0003824,catalytic activity;GO:0005488,binding;GO:0016462,pyrophosphatase activity;GO:0015399,primary active transmembrane transporter activity;GO:0001882,nucleoside binding;GO:0016818…	ko02010,ABC transporters
113	gi|835972390	PREDICTED: ABC transporter B family member 9-like [Setaria italica]		up	1.81821	0.0191515	establishment of localization;localization;metabolic process;cellular process	cell part;cell	transporter activity;binding;catalytic activity	Defense mechanisms ;	ABC transporters;Bile secretion	GO:0044238,primary metabolic process;GO:0046483,heterocycle metabolic process;GO:0009150,purine ribonucleotide metabolic process;GO:0044237,cellular metabolic process;GO:0006807,nitrogen compound metabolic process;GO:0046700,heterocycle catabolic process;GO:0008152,metabolic process;GO:0051234,establishment of localization;GO:0006195,purine nucleotide catabolic process;GO:0006163,purine nucleotid…	GO:0044464,cell part;GO:0005623,cell;GO:0031224,intrinsic to membrane;GO:0044425,membrane part;GO:0016020,membrane	GO:0016817,hydrolase activity, acting on acid anhydrides;GO:0001883,purine nucleoside binding;GO:0015405,P-P-bond-hydrolysis-driven transmembrane transporter activity;GO:0017111,nucleoside-triphosphatase activity;GO:0003824,catalytic activity;GO:0005488,binding;GO:0016462,pyrophosphatase activity;GO:0015399,primary active transmembrane transporter activity;GO:0001882,nucleoside binding;GO:0016818…	ko02010,ABC transporters;ko04976,Bile secretion
2642	gi|514711845	PREDICTED: ABC transporter B family member 11-like [Setaria italica]		up	1.9746	0.0129178	regulation of biological process;establishment of localization;cellular component organization or biogenesis;developmental process;multicellular organismal process;cellular process;response to stimulus;growth;signaling;localization;biological regulation;metabolic process	organelle;cell part;cell	transporter activity;binding;catalytic activity	Defense mechanisms ;	ABC transporters;Bile secretion	GO:0065007,biological regulation;GO:0015837,amine transport;GO:0034960,cellular biopolymer metabolic process;GO:0009605,response to external stimulus;GO:0019941,modification-dependent protein catabolic process;GO:0048588,developmental cell growth;GO:0006950,response to stress;GO:0006970,response to osmotic stress;GO:0042221,response to chemical stimulus;GO:0009719,response to endogenous stimulus;…	GO:0043231,intracellular membrane-bounded organelle;GO:0043229,intracellular organelle;GO:0044424,intracellular part;GO:0005623,cell;GO:0043226,organelle;GO:0044425,membrane part;GO:0005622,intracellular;GO:0005886,plasma membrane;GO:0044464,cell part;GO:0030054,cell junction;GO:0031224,intrinsic to membrane;GO:0005911,cell-cell junction;GO:0043227,membrane-bounded organelle;GO:0044459,plasma mem…	GO:0001883,purine nucleoside binding;GO:0043492,ATPase activity, coupled to movement of substances;GO:0017111,nucleoside-triphosphatase activity;GO:0016820,hydrolase activity, acting on acid anhydrides, catalyzing transmembrane movement of substances;GO:0003824,catalytic activity;GO:0042626,ATPase activity, coupled to transmembrane movement of substances;GO:0032549,ribonucleoside binding;GO:00228…	ko02010,ABC transporters;ko04976,Bile secretion
389	gi|514778558	PREDICTED: ABC transporter G family member 36 [Setaria italica]		up	1.68567	0.00632471	response to stimulus;establishment of localization;localization;metabolic process;cellular process	cell part;cell	binding;catalytic activity	Amino acid transport and metabolism ;Defense mechanisms ;General function prediction only ;	ABC transporters;Bile secretion;Spliceosome	GO:0006950,response to stress;GO:0042221,response to chemical stimulus;GO:0044238,primary metabolic process;GO:0046483,heterocycle metabolic process;GO:0009150,purine ribonucleotide metabolic process;GO:0046700,heterocycle catabolic process;GO:0009166,nucleotide catabolic process;GO:0000302,response to reactive oxygen species;GO:0055086,nucleobase, nucleoside and nucleotide metabolic process;GO:0…	GO:0044464,cell part;GO:0005623,cell;GO:0031224,intrinsic to membrane;GO:0044425,membrane part;GO:0016020,membrane	GO:0016817,hydrolase activity, acting on acid anhydrides;GO:0001883,purine nucleoside binding;GO:0017111,nucleoside-triphosphatase activity;GO:0003824,catalytic activity;GO:0005488,binding;GO:0016462,pyrophosphatase activity;GO:0001882,nucleoside binding;GO:0016818,hydrolase activity, acting on acid anhydrides, in phosphorus-containing anhydrides;GO:0032549,ribonucleoside binding;GO:0032550,purin…	ko02010,ABC transporters;ko03040,Spliceosome;ko04976,Bile secretion
1967	gi|514818167	PREDICTED: ABC transporter F family member 4 [Setaria italica]		up	2.30903	0.0105006	establishment of localization;localization;cellular process	organelle;macromolecular complex;cell part;cell	transporter activity;binding;catalytic activity	General function prediction only ;		GO:0051234,establishment of localization;GO:0051179,localization	GO:0043231,intracellular membrane-bounded organelle;GO:0043229,intracellular organelle;GO:0043234,protein complex;GO:0044424,intracellular part;GO:0005623,cell;GO:0032991,macromolecular complex;GO:0043226,organelle;GO:0005622,intracellular;GO:0044464,cell part;GO:0043227,membrane-bounded organelle	GO:0001883,purine nucleoside binding;GO:0017111,nucleoside-triphosphatase activity;GO:0003824,catalytic activity;GO:0032549,ribonucleoside binding;GO:0022857,transmembrane transporter activity;GO:0022804,active transmembrane transporter activity;GO:0003677,DNA binding;GO:0016817,hydrolase activity, acting on acid anhydrides;GO:0003676,nucleic acid binding;GO:0015405,P-P-bond-hydrolysis-driven tra…
product transporter
224	gi|514820946	PREDICTED: glutamine synthetase root isozyme 5 [Setaria italica]		up	2.44641	0.021542	response to stimulus;developmental process;metabolic process;multicellular organismal process;cellular process	cell part;cell	binding;catalytic activity	Amino acid transport and metabolism ;	Metabolic pathways;Alanine, aspartate and glutamate metabolism;Microbial metabolism in diverse environments;Two-component system;Arginine and proline metabolism;Nitrogen metabolism	GO:0006082,organic acid metabolic process;GO:0032502,developmental process;GO:0006541,glutamine metabolic process;GO:0042221,response to chemical stimulus;GO:0009064,glutamine family amino acid metabolic process;GO:0044238,primary metabolic process;GO:0044106,cellular amine metabolic process;GO:0042180,cellular ketone metabolic process;GO:0044262,cellular carbohydrate metabolic process;GO:0044237…	GO:0044424,intracellular part;GO:0044444,cytoplasmic part;GO:0005737,cytoplasm;GO:0005623,cell;GO:0044425,membrane part;GO:0005829,cytosol;GO:0005622,intracellular;GO:0005886,plasma membrane;GO:0030312,external encapsulating structure;GO:0044464,cell part;GO:0030054,cell junction;GO:0005911,cell-cell junction;GO:0044459,plasma membrane part;GO:0016020,membrane	GO:0043169,cation binding;GO:0001883,purine nucleoside binding;GO:0046872,metal ion binding;GO:0003824,catalytic activity;GO:0016879,ligase activity, forming carbon-nitrogen bonds;GO:0005488,binding;GO:0046914,transition metal ion binding;GO:0043167,ion binding;GO:0001882,nucleoside binding;GO:0016211,ammonia ligase activity;GO:0032549,ribonucleoside binding;GO:0032550,purine ribonucleoside bindi…	ko01120,Microbial metabolism in diverse environments;ko02020,Two-component system;ko00250,Alanine, aspartate and glutamate metabolism;ko00910,Nitrogen metabolism;ko01100,Metabolic pathways;ko00330,Arginine and proline metabolism
1032	gi|815729231	glutamine synthetase root isozyme 5 [Zea mays]		up	1.80553	0.0375408	metabolic process;cellular process	cell part;cell	binding;catalytic activity	Amino acid transport and metabolism ;	Metabolic pathways;Alanine, aspartate and glutamate metabolism;Microbial metabolism in diverse environments;Two-component system;Arginine and proline metabolism;Nitrogen metabolism	GO:0006082,organic acid metabolic process;GO:0006541,glutamine metabolic process;GO:0009064,glutamine family amino acid metabolic process;GO:0044238,primary metabolic process;GO:0044106,cellular amine metabolic process;GO:0042180,cellular ketone metabolic process;GO:0044262,cellular carbohydrate metabolic process;GO:0044237,cellular metabolic process;GO:0006807,nitrogen compound metabolic process…	GO:0044424,intracellular part;GO:0044464,cell part;GO:0005623,cell;GO:0005622,intracellular	GO:0001882,nucleoside binding;GO:0001883,purine nucleoside binding;GO:0016211,ammonia ligase activity;GO:0032549,ribonucleoside binding;GO:0032550,purine ribonucleoside binding;GO:0003824,catalytic activity;GO:0016879,ligase activity, forming carbon-nitrogen bonds;GO:0016874,ligase activity;GO:0016880,acid-ammonia (or amide) ligase activity;GO:0005488,binding	ko01120,Microbial metabolism in diverse environments;ko02020,Two-component system;ko00250,Alanine, aspartate and glutamate metabolism;ko00910,Nitrogen metabolism;ko01100,Metabolic pathways;ko00330,Arginine and proline metabolism
112	gi|835954277	PREDICTED: cysteine synthase [Setaria italica]	gi|514755325	up	1.83212	0.00468904	response to stimulus;metabolic process;cellular process	extracellular region;organelle;cell part;cell	catalytic activity	Amino acid transport and metabolism ;	Metabolic pathways;Cysteine and methionine metabolism;Microbial metabolism in diverse environments;Sulfur metabolism;Selenoamino acid metabolism	GO:0046394,carboxylic acid biosynthetic process;GO:0042221,response to chemical stimulus;GO:0044238,primary metabolic process;GO:0009309,amine biosynthetic process;GO:0044272,sulfur compound biosynthetic process;GO:0009069,serine family amino acid metabolic process;GO:0044271,nitrogen compound biosynthetic process;GO:0006520,cellular amino acid metabolic process;GO:0000096,sulfur amino acid metab…	GO:0043231,intracellular membrane-bounded organelle;GO:0043229,intracellular organelle;GO:0044424,intracellular part;GO:0044444,cytoplasmic part;GO:0009536,plastid;GO:0005737,cytoplasm;GO:0005623,cell;GO:0042579,microbody;GO:0043226,organelle;GO:0005622,intracellular;GO:0005576,extracellular region;GO:0044464,cell part;GO:0043227,membrane-bounded organelle;GO:0016020,membrane	GO:0016829,lyase activity;GO:0003824,catalytic activity;GO:0016835,carbon-oxygen lyase activity	ko01120,Microbial metabolism in diverse environments;ko00450,Selenoamino acid metabolism;ko00270,Cysteine and methionine metabolism;ko01100,Metabolic pathways;ko00920,Sulfur metabolism
749	gi|514800279	PREDICTED: bifunctional L-3-cyanoalanine synthase/cysteine synthase 2, mitochondrial [Setaria italica]		up	2.15113	0.0363022	response to stimulus;establishment of localization;cellular component organization or biogenesis;developmental process;localization;metabolic process;biological regulation;cellular process	organelle;cell part;cell	binding;catalytic activity	Amino acid transport and metabolism ;	Metabolic pathways;Cysteine and methionine metabolism;Sulfur metabolism;Selenoamino acid metabolism;Cyanoamino acid metabolism	GO:0065007,biological regulation;GO:0019318,hexose metabolic process;GO:0006950,response to stress;GO:0006970,response to osmotic stress;GO:0042221,response to chemical stimulus;GO:0046365,monosaccharide catabolic process;GO:0046483,heterocycle metabolic process;GO:0009069,serine family amino acid metabolic process;GO:0019757,glycosinolate metabolic process;GO:0019320,hexose catabolic process;GO:…	GO:0043231,intracellular membrane-bounded organelle;GO:0043229,intracellular organelle;GO:0044424,intracellular part;GO:0044444,cytoplasmic part;GO:0009536,plastid;GO:0005737,cytoplasm;GO:0005623,cell;GO:0043226,organelle;GO:0005622,intracellular;GO:0044464,cell part;GO:0043227,membrane-bounded organelle	GO:0043169,cation binding;GO:0046872,metal ion binding;GO:0016829,lyase activity;GO:0043168,anion binding;GO:0003824,catalytic activity;GO:0005488,binding;GO:0046914,transition metal ion binding;GO:0043167,ion binding;GO:0016835,carbon-oxygen lyase activity	ko00450,Selenoamino acid metabolism;ko00270,Cysteine and methionine metabolism;ko00460,Cyanoamino acid metabolism;ko01100,Metabolic pathways;ko00920,Sulfur metabolism
1586	gi|514734037	PREDICTED: probable 5'-adenylylsulfate reductase 1, chloroplastic [Setaria italica]		up	2.02762	0.00297417	response to stimulus;metabolic process;biological regulation;cellular process	organelle;cell part;cell;organelle part	binding;catalytic activity	Amino acid transport and metabolism ; Coenzyme transport and metabolism ;		GO:0065007,biological regulation;GO:0046394,carboxylic acid biosynthetic process;GO:0034637,cellular carbohydrate biosynthetic process;GO:0044238,primary metabolic process;GO:0009309,amine biosynthetic process;GO:0044272,sulfur compound biosynthetic process;GO:0019725,cellular homeostasis;GO:0046483,heterocycle metabolic process;GO:0019757,glycosinolate metabolic process;GO:0042592,homeostatic pr…	GO:0043229,intracellular organelle;GO:0044446,intracellular organelle part;GO:0044444,cytoplasmic part;GO:0009536,plastid;GO:0009532,plastid stroma;GO:0044422,organelle part;GO:0044435,plastid part;GO:0044464,cell part;GO:0043227,membrane-bounded organelle;GO:0043231,intracellular membrane-bounded organelle;GO:0009507,chloroplast;GO:0044424,intracellular part;GO:0005737,cytoplasm;GO:0005623,cell;…	GO:0043169,cation binding;GO:0051540,metal cluster binding;GO:0003824,catalytic activity;GO:0016667,oxidoreductase activity, acting on sulfur group of donors;GO:0005488,binding;GO:0016671,oxidoreductase activity, acting on sulfur group of donors, disulfide as acceptor;GO:0043167,ion binding;GO:0016491,oxidoreductase activity;GO:0051536,iron-sulfur cluster binding
1146	gi|514817553	PREDICTED: serine carboxypeptidase-like 2 [Setaria italica]		up	2.36192	0.0206568	metabolic process	cell part;cell	catalytic activity	Amino acid transport and metabolism ;	Renin-angiotensin system;Lysosome	GO:0044238,primary metabolic process;GO:0043170,macromolecule metabolic process;GO:0019538,protein metabolic process;GO:0043283,biopolymer metabolic process;GO:0008152,metabolic process	GO:0044424,intracellular part;GO:0044464,cell part;GO:0005737,cytoplasm;GO:0005623,cell;GO:0005622,intracellular	GO:0008233,peptidase activity;GO:0016740,transferase activity;GO:0070011,peptidase activity, acting on L-amino acid peptides;GO:0008238,exopeptidase activity;GO:0003824,catalytic activity;GO:0004180,carboxypeptidase activity;GO:0016787,hydrolase activity	ko04614,Renin-angiotensin system;ko04142,Lysosome
2398	gi|162459521	methylenetetrahydrofolate reductase 1 [Zea mays]		up	2.03749	0.031397	metabolic process;cellular process	organelle;cell part;cell	catalytic activity	Amino acid transport and metabolism ;	Metabolic pathways;Methane metabolism;Microbial metabolism in diverse environments;One carbon pool by folate	GO:0016053,organic acid biosynthetic process;GO:0006082,organic acid metabolic process;GO:0046394,carboxylic acid biosynthetic process;GO:0006730,one-carbon metabolic process;GO:0044238,primary metabolic process;GO:0009309,amine biosynthetic process;GO:0044272,sulfur compound biosynthetic process;GO:0044106,cellular amine metabolic process;GO:0042180,cellular ketone metabolic process;GO:0044262,c…	GO:0043231,intracellular membrane-bounded organelle;GO:0043229,intracellular organelle;GO:0044424,intracellular part;GO:0044444,cytoplasmic part;GO:0044464,cell part;GO:0005737,cytoplasm;GO:0005623,cell;GO:0043227,membrane-bounded organelle;GO:0043226,organelle;GO:0005622,intracellular	GO:0016646,oxidoreductase activity, acting on the CH-NH group of donors, NAD or NADP as acceptor;GO:0016491,oxidoreductase activity;GO:0003824,catalytic activity;GO:0016645,oxidoreductase activity, acting on the CH-NH group of donors	ko01120,Microbial metabolism in diverse environments;ko00670,One carbon pool by folate;ko01100,Metabolic pathways;ko00680,Methane metabolism
953	gi|514775582	PREDICTED: serine carboxypeptidase II-1-like [Setaria italica]		down	0.620329	0.00963864	cellular component organization or biogenesis;metabolic process;cellular process	organelle;cell part;cell	catalytic activity	Amino acid transport and metabolism ;	Metabolic pathwaysArachidonic acid metabolism	GO:0007017,microtubule-based process;GO:0043170,macromolecule metabolic process;GO:0006996,organelle organization;GO:0019538,protein metabolic process;GO:0009987,cellular process;GO:0044238,primary metabolic process;GO:0000226,microtubule cytoskeleton organization;GO:0043283,biopolymer metabolic process;GO:0007010,cytoskeleton organization;GO:0016043,cellular component organization;GO:0008152,met…	GO:0043231,intracellular membrane-bounded organelle;GO:0043229,intracellular organelle;GO:0044424,intracellular part;GO:0044464,cell part;GO:0005737,cytoplasm;GO:0005623,cell;GO:0043227,membrane-bounded organelle;GO:0043226,organelle;GO:0005622,intracellular	GO:0008233,peptidase activity;GO:0070011,peptidase activity, acting on L-amino acid peptides;GO:0008238,exopeptidase activity;GO:0003824,catalytic activity;GO:0004180,carboxypeptidase activity;GO:0016787,hydrolase activity	ko00460,Cyanoamino acid metabolism;ko01100,Metabolic pathways
245	gi|514814068	PREDICTED: ATP-sulfurylase 3, chloroplastic [Setaria italica]		up	2.43983	0.00294413	response to stimulus;cellular component organization or biogenesis;metabolic process;cellular process	organelle;cell part;cell;organelle part	catalytic activity	Inorganic ion transport and metabolism ;	Metabolic pathways;Microbial metabolism in diverse environments;Sulfur metabolism;Purine metabolism;Selenoamino acid metabolism	GO:0033554,cellular response to stress;GO:0031667,response to nutrient levels;GO:0031668,cellular response to extracellular stimulus;GO:0009605,response to external stimulus;GO:0070271,protein complex biogenesis;GO:0006950,response to stress;GO:0042221,response to chemical stimulus;GO:0044238,primary metabolic process;GO:0042594,response to starvation;GO:0009267,cellular response to starvation;GO…	GO:0043231,intracellular membrane-bounded organelle;GO:0043229,intracellular organelle;GO:0044446,intracellular organelle part;GO:0044424,intracellular part;GO:0044444,cytoplasmic part;GO:0009536,plastid;GO:0005737,cytoplasm;GO:0009532,plastid stroma;GO:0005623,cell;GO:0043226,organelle;GO:0005622,intracellular;GO:0044422,organelle part;GO:0044435,plastid part;GO:0044464,cell part;GO:0043227,memb…	GO:0016779,nucleotidyltransferase activity;GO:0016740,transferase activity;GO:0016772,transferase activity, transferring phosphorus-containing groups;GO:0003824,catalytic activity	ko01120,Microbial metabolism in diverse environments;ko00450,Selenoamino acid metabolism;ko01100,Metabolic pathways;ko00230,Purine metabolism;ko00920,Sulfur metabolism
2872	gi|242091027	hypothetical protein SORBIDRAFT_09g024840 [Sorghum bicolor]		up	1.88246	0.0228475	response to stimulus;establishment of localization;cellular component organization or biogenesis;localization;metabolic process;biological regulation;cellular process	extracellular region;organelle;cell part;cell;organelle part	binding;catalytic activity	Inorganic ion transport and metabolism ;	Metabolic pathways;Microbial metabolism in diverse environments;Sulfur metabolism;Selenoamino acid metabolism	GO:0065007,biological regulation;GO:0019318,hexose metabolic process;GO:0006950,response to stress;GO:0006970,response to osmotic stress;GO:0042221,response to chemical stimulus;GO:0046365,monosaccharide catabolic process;GO:0046483,heterocycle metabolic process;GO:0019757,glycosinolate metabolic process;GO:0006694,steroid biosynthetic process;GO:0019320,hexose catabolic process;GO:0000097,sulfur…	GO:0009526,plastid envelope;GO:0043229,intracellular organelle;GO:0044446,intracellular organelle part;GO:0044444,cytoplasmic part;GO:0009536,plastid;GO:0031967,organelle envelope;GO:0009532,plastid stroma;GO:0044422,organelle part;GO:0044435,plastid part;GO:0044464,cell part;GO:0043227,membrane-bounded organelle;GO:0043231,intracellular membrane-bounded organelle;GO:0044424,intracellular part;GO…	GO:0043169,cation binding;GO:0046872,metal ion binding;GO:0046906,tetrapyrrole binding;GO:0051540,metal cluster binding;GO:0003824,catalytic activity;GO:0016667,oxidoreductase activity, acting on sulfur group of donors;GO:0005488,binding;GO:0046914,transition metal ion binding;GO:0043167,ion binding;GO:0016491,oxidoreductase activity;GO:0051536,iron-sulfur cluster binding;GO:0016673,oxidoreductas…	ko01120,Microbial metabolism in diverse environments;ko00450,Selenoamino acid metabolism;ko01100,Metabolic pathways;ko00920,Sulfur metabolism
1288	gi|514796892	PREDICTED: alpha carbonic anhydrase 7-like [Setaria italica]		up	1.99496	0.000733775	multi-organism process;establishment of localization;developmental process;multicellular organismal process;cellular process;response to stimulus;localization;biological regulation;metabolic process	organelle;cell part;cell	transporter activity;binding;catalytic activity	Inorganic ion transport and metabolism ;	Nitrogen metabolism	GO:0032502,developmental process;GO:0006812,cation transport;GO:0051707,response to other organism;GO:0009607,response to biotic stimulus;GO:0032501,multicellular organismal process;GO:0048229,gametophyte development;GO:0070838,divalent metal ion transport;GO:0044237,cellular metabolic process;GO:0008152,metabolic process;GO:0051234,establishment of localization;GO:0051704,multi-organism process;…	GO:0043231,intracellular membrane-bounded organelle;GO:0043229,intracellular organelle;GO:0044424,intracellular part;GO:0044444,cytoplasmic part;GO:0009536,plastid;GO:0005737,cytoplasm;GO:0005623,cell;GO:0043226,organelle;GO:0005622,intracellular;GO:0044464,cell part;GO:0043227,membrane-bounded organelle;GO:0016020,membrane	GO:0043169,cation binding;GO:0043492,ATPase activity, coupled to movement of substances;GO:0017111,nucleoside-triphosphatase activity;GO:0016829,lyase activity;GO:0015075,ion transmembrane transporter activity;GO:0005515,protein binding;GO:0016820,hydrolase activity, acting on acid anhydrides, catalyzing transmembrane movement of substances;GO:0003824,catalytic activity;GO:0043167,ion binding;GO:…	ko00910,Nitrogen metabolism
2652	gi|514737017	PREDICTED: potassium transporter 7 [Setaria italica]		up	1.65653	0.00622039	establishment of localization;cellular component organization or biogenesis;developmental process;cellular process;response to stimulus;growth;localization;biological regulation;metabolic process	organelle;cell part;cell	transporter activity	Inorganic ion transport and metabolism ;		GO:0065007,biological regulation;GO:0033554,cellular response to stress;GO:0031667,response to nutrient levels;GO:0031668,cellular response to extracellular stimulus;GO:0009605,response to external stimulus;GO:0008361,regulation of cell size;GO:0034220,ion transmembrane transport;GO:0034637,cellular carbohydrate biosynthetic process;GO:0006950,response to stress;GO:0044238,primary metabolic proce…	GO:0043231,intracellular membrane-bounded organelle;GO:0043229,intracellular organelle;GO:0044424,intracellular part;GO:0044444,cytoplasmic part;GO:0009536,plastid;GO:0005737,cytoplasm;GO:0005623,cell;GO:0043226,organelle;GO:0044425,membrane part;GO:0005622,intracellular;GO:0044464,cell part;GO:0031224,intrinsic to membrane;GO:0043227,membrane-bounded organelle;GO:0016020,membrane	GO:0008324,cation transmembrane transporter activity;GO:0015075,ion transmembrane transporter activity;GO:0022892,substrate-specific transporter activity;GO:0005215,transporter activity;GO:0022857,transmembrane transporter activity;GO:0022891,substrate-specific transmembrane transporter activity
626	gi|514761331	PREDICTED: proline iminopeptidase [Setaria italica]		down	0.600748	0.010222	metabolic process;cellular process	organelle;cell part;cell	catalytic activity	General function prediction only ;		GO:0016053,organic acid biosynthetic process;GO:0006082,organic acid metabolic process;GO:0046394,carboxylic acid biosynthetic process;GO:0044238,primary metabolic process;GO:0009309,amine biosynthetic process;GO:0044272,sulfur compound biosynthetic process;GO:0044106,cellular amine metabolic process;GO:0042180,cellular ketone metabolic process;GO:0044262,cellular carbohydrate metabolic process;G…	GO:0043231,intracellular membrane-bounded organelle;GO:0043229,intracellular organelle;GO:0044424,intracellular part;GO:0044444,cytoplasmic part;GO:0009536,plastid;GO:0005737,cytoplasm;GO:0005623,cell;GO:0043226,organelle;GO:0005622,intracellular;GO:0044464,cell part;GO:0043227,membrane-bounded organelle	GO:0003824,catalytic activity;GO:0016787,hydrolase activity
1790	gi|514710589	PREDICTED: serine/arginine-rich splicing factor RS40 isoform X1 [Setaria italica]	gi|670403914;gi|514710593;gi|226494041;gi|670403916;gi|242063870	up	3.03454	0.000252073
1988	gi|242081375	hypothetical protein SORBIDRAFT_07g019530 [Sorghum bicolor]	gi|212723820;gi|514795713;gi|514795709	up	1.75521	0.000717405	reproductive process;reproduction;regulation of biological process;cellular component organization or biogenesis;developmental process;multicellular organismal process;cellular process;response to stimulus;signaling;biological regulation;metabolic process	organelle;cell part;cell	binding	General function prediction only ;	Protein export	GO:0065007,biological regulation;GO:0034960,cellular biopolymer metabolic process;GO:0006950,response to stress;GO:0048731,system development;GO:0009888,tissue development;GO:0000279,M phase;GO:0043283,biopolymer metabolic process;GO:0006694,steroid biosynthetic process;GO:0048532,anatomical structure arrangement;GO:0043170,macromolecule metabolic process;GO:0010073,meristem maintenance;GO:000998…	GO:0043231,intracellular membrane-bounded organelle;GO:0043229,intracellular organelle;GO:0044424,intracellular part;GO:0044464,cell part;GO:0005623,cell;GO:0043227,membrane-bounded organelle;GO:0043226,organelle;GO:0016020,membrane;GO:0005622,intracellular	GO:0001882,nucleoside binding;GO:0001883,purine nucleoside binding;GO:0032549,ribonucleoside binding;GO:0032550,purine ribonucleoside binding;GO:0005488,binding	ko03060,Protein export
1007	gi|514750702	PREDICTED: DUF21 domain-containing protein At4g14240 [Setaria italica]		up	1.70382	0.040205		organelle;cell part;cell		General function prediction only ;Inorganic ion transport and metabolism ;			GO:0043231,intracellular membrane-bounded organelle;GO:0043229,intracellular organelle;GO:0044424,intracellular part;GO:0044464,cell part;GO:0005623,cell;GO:0043227,membrane-bounded organelle;GO:0043226,organelle;GO:0016020,membrane;GO:0005622,intracellular
970	gi|514781216	PREDICTED: RNA-binding protein FUS-like [Setaria italica]		up	10.714	0.00122095		organelle;cell part;cell					GO:0043231,intracellular membrane-bounded organelle;GO:0043229,intracellular organelle;GO:0044424,intracellular part;GO:0044464,cell part;GO:0005737,cytoplasm;GO:0005623,cell;GO:0043227,membrane-bounded organelle;GO:0043226,organelle;GO:0005622,intracellular
881	gi|514742381	PREDICTED: COP9 signalosome complex subunit 5b-like [Setaria italica]		down	0.619154	0.00667725	reproductive process;reproduction;cellular component organization or biogenesis;developmental process;multicellular organismal process;cellular process;response to stimulus;metabolic process	macromolecular complex	binding	General function prediction only ;		GO:0032259,methylation;GO:0034960,cellular biopolymer metabolic process;GO:0006950,response to stress;GO:0042221,response to chemical stimulus;GO:0006730,one-carbon metabolic process;GO:0009416,response to light stimulus;GO:0009719,response to endogenous stimulus;GO:0000278,mitotic cell cycle;GO:0000338,protein deneddylation;GO:0043283,biopolymer metabolic process;GO:0043284,biopolymer biosynthet…	GO:0043234,protein complex;GO:0032991,macromolecular complex	GO:0005488,binding
1519	gi|514793702	PREDICTED: vesicle-associated protein 4-2-like [Setaria italica]	gi|242078137;gi|226509330	up	1.8982	0.00665209	response to stimulus;establishment of localization;localization;metabolic process;cellular process	organelle;cell part;cell				GO:0006497,protein amino acid lipidation;GO:0034960,cellular biopolymer metabolic process;GO:0033036,macromolecule localization;GO:0006950,response to stress;GO:0046907,intracellular transport;GO:0042221,response to chemical stimulus;GO:0044238,primary metabolic process;GO:0009719,response to endogenous stimulus;GO:0031365,N-terminal protein amino acid modification;GO:0042158,lipoprotein biosynth…	GO:0043231,intracellular membrane-bounded organelle;GO:0043229,intracellular organelle;GO:0044424,intracellular part;GO:0044464,cell part;GO:0005623,cell;GO:0043227,membrane-bounded organelle;GO:0043226,organelle;GO:0016020,membrane;GO:0005622,intracellular
443	gi|514750922	PREDICTED: annexin D4 [Setaria italica]		down	0.583789	0.00122557	response to stimulus	cell part;cell	binding			GO:0010033,response to organic substance;GO:0009725,response to hormone stimulus;GO:0006950,response to stress;GO:0006970,response to osmotic stress;GO:0042221,response to chemical stimulus;GO:0009719,response to endogenous stimulus;GO:0050896,response to stimulus;GO:0009628,response to abiotic stimulus	GO:0005623,cell;GO:0044425,membrane part;GO:0005886,plasma membrane;GO:0030054,cell junction;GO:0044464,cell part;GO:0005911,cell-cell junction;GO:0044459,plasma membrane part;GO:0016020,membrane	GO:0005488,binding
476	gi|514729640	PREDICTED: annexin D5 [Setaria italica]		up	1.68318	0.00247728	response to stimulus;cellular component organization or biogenesis;developmental process;cellular process		binding			GO:0032989,cellular component morphogenesis;GO:0032502,developmental process;GO:0006950,response to stress;GO:0006970,response to osmotic stress;GO:0000902,cell morphogenesis;GO:0009416,response to light stimulus;GO:0009314,response to radiation;GO:0048869,cellular developmental process;GO:0009664,plant-type cell wall organization;GO:0000904,cell morphogenesis involved in differentiation;GO:00070…		GO:0043167,ion binding;GO:0043169,cation binding;GO:0046872,metal ion binding;GO:0005543,phospholipid binding;GO:0008289,lipid binding;GO:0005488,binding
557	gi|514718289	PREDICTED: annexin D7-like [Setaria italica]		down	0.53723	0.00457411	response to stimulus	organelle;cell part;cell	binding			GO:0010035,response to inorganic substance;GO:0006950,response to stress;GO:0006970,response to osmotic stress;GO:0042221,response to chemical stimulus;GO:0009416,response to light stimulus;GO:0009314,response to radiation;GO:0050896,response to stimulus;GO:0009628,response to abiotic stimulus	GO:0043231,intracellular membrane-bounded organelle;GO:0043229,intracellular organelle;GO:0044424,intracellular part;GO:0044444,cytoplasmic part;GO:0009536,plastid;GO:0005737,cytoplasm;GO:0005623,cell;GO:0043226,organelle;GO:0005622,intracellular;GO:0044464,cell part;GO:0043227,membrane-bounded organelle;GO:0016020,membrane	GO:0043167,ion binding;GO:0043169,cation binding;GO:0046872,metal ion binding;GO:0005543,phospholipid binding;GO:0008289,lipid binding;GO:0005488,binding
2462	gi|514822682	PREDICTED: molybdate-anion transporter-like [Setaria italica]		up	1.87126	0.00229569	metabolic process;cellular process	organelle;cell part;cell;organelle part				GO:0008202,steroid metabolic process;GO:0006082,organic acid metabolic process;GO:0044238,primary metabolic process;GO:0006732,coenzyme metabolic process;GO:0042180,cellular ketone metabolic process;GO:0044237,cellular metabolic process;GO:0008152,metabolic process;GO:0006694,steroid biosynthetic process;GO:0006631,fatty acid metabolic process;GO:0006629,lipid metabolic process;GO:0019752,carboxy…	GO:0043231,intracellular membrane-bounded organelle;GO:0043229,intracellular organelle;GO:0044424,intracellular part;GO:0005737,cytoplasm;GO:0005623,cell;GO:0043226,organelle;GO:0005622,intracellular;GO:0044422,organelle part;GO:0044464,cell part;GO:0043227,membrane-bounded organelle;GO:0031090,organelle membrane;GO:0016020,membrane
2125	gi|514768734	PREDICTED: clathrin light chain 2-like [Setaria italica]	gi|242094318;gi|226509168	up	2.92282	0.00665014	establishment of localization;cellular component organization or biogenesis;localization;metabolic process;cellular process	organelle;cell part;cell;organelle part				GO:0006497,protein amino acid lipidation;GO:0015837,amine transport;GO:0034960,cellular biopolymer metabolic process;GO:0033036,macromolecule localization;GO:0046907,intracellular transport;GO:0044238,primary metabolic process;GO:0031365,N-terminal protein amino acid modification;GO:0042158,lipoprotein biosynthetic process;GO:0043283,biopolymer metabolic process;GO:0034645,cellular macromolecule …	GO:0009526,plastid envelope;GO:0043229,intracellular organelle;GO:0044446,intracellular organelle part;GO:0044444,cytoplasmic part;GO:0044431,Golgi apparatus part;GO:0009536,plastid;GO:0031967,organelle envelope;GO:0031982,vesicle;GO:0044422,organelle part;GO:0044435,plastid part;GO:0044464,cell part;GO:0005794,Golgi apparatus;GO:0031090,organelle membrane;GO:0043227,membrane-bounded organelle;GO…
1286	gi|835916756	PREDICTED: probable bifunctional riboflavin biosynthesis protein RIBA 2, chloroplastic [Setaria italica]	gi|514713789	up	2.13308	0.00748513	growth;cellular component organization or biogenesis;developmental process;metabolic process;biological regulation;cellular process	organelle;cell part;cell;organelle part	catalytic activity	Coenzyme transport and metabolism ;	Metabolic pathways;Riboflavin metabolism	GO:0065007,biological regulation;GO:0006766,vitamin metabolic process;GO:0032502,developmental process;GO:0008361,regulation of cell size;GO:0048588,developmental cell growth;GO:0048869,cellular developmental process;GO:0016049,cell growth;GO:0048589,developmental growth;GO:0040007,growth;GO:0044237,cellular metabolic process;GO:0008152,metabolic process;GO:0006767,water-soluble vitamin metabolic…	GO:0043231,intracellular membrane-bounded organelle;GO:0043229,intracellular organelle;GO:0044446,intracellular organelle part;GO:0044424,intracellular part;GO:0044444,cytoplasmic part;GO:0009536,plastid;GO:0005737,cytoplasm;GO:0009532,plastid stroma;GO:0005623,cell;GO:0043226,organelle;GO:0005622,intracellular;GO:0044422,organelle part;GO:0044435,plastid part;GO:0044464,cell part;GO:0043227,memb…	GO:0016830,carbon-carbon lyase activity;GO:0016829,lyase activity;GO:0003824,catalytic activity;GO:0016787,hydrolase activity	ko01100,Metabolic pathways;ko00740,Riboflavin metabolism
1264	gi|514821864	PREDICTED: 1,2-dihydroxy-3-keto-5-methylthiopentene dioxygenase homolog 2 [Setaria italica]		down	0.487528	0.00981264	regulation of biological process;metabolic process;biological regulation;cellular process	organelle;cell part;cell	binding;catalytic activity	Function unknown ;	Metabolic pathways;Cysteine and methionine metabolism	GO:0065007,biological regulation;GO:0016053,organic acid biosynthetic process;GO:0006082,organic acid metabolic process;GO:0046394,carboxylic acid biosynthetic process;GO:0044238,primary metabolic process;GO:0009309,amine biosynthetic process;GO:0044272,sulfur compound biosynthetic process;GO:0044106,cellular amine metabolic process;GO:0042180,cellular ketone metabolic process;GO:0044262,cellular…	GO:0043231,intracellular membrane-bounded organelle;GO:0043229,intracellular organelle;GO:0044424,intracellular part;GO:0044444,cytoplasmic part;GO:0044464,cell part;GO:0005737,cytoplasm;GO:0005623,cell;GO:0043227,membrane-bounded organelle;GO:0043226,organelle;GO:0005622,intracellular	GO:0043167,ion binding;GO:0043169,cation binding;GO:0046872,metal ion binding;GO:0016491,oxidoreductase activity;GO:0003824,catalytic activity;GO:0005488,binding;GO:0046914,transition metal ion binding	ko00270,Cysteine and methionine metabolism;ko01100,Metabolic pathways
355	gi|514744350	PREDICTED: mitochondrial dicarboxylate/tricarboxylate transporter DTC-like [Setaria italica]		up	1.73187	0.0289744	response to stimulus;establishment of localization;localization;metabolic process;cellular process	organelle;cell part;cell;organelle part	transporter activity		Proximal tubule bicarbonate reclamation;Parkinson's disease;Calcium signaling pathway;Huntington's disease	GO:0016052,carbohydrate catabolic process;GO:0005996,monosaccharide metabolic process;GO:0019318,hexose metabolic process;GO:0045333,cellular respiration;GO:0042221,response to chemical stimulus;GO:0046365,monosaccharide catabolic process;GO:0010038,response to metal ion;GO:0015849,organic acid transport;GO:0044238,primary metabolic process;GO:0015980,energy derivation by oxidation of organic com…	GO:0009526,plastid envelope;GO:0043229,intracellular organelle;GO:0044446,intracellular organelle part;GO:0019866,organelle inner membrane;GO:0044444,cytoplasmic part;GO:0009536,plastid;GO:0031967,organelle envelope;GO:0044422,organelle part;GO:0044435,plastid part;GO:0044464,cell part;GO:0005911,cell-cell junction;GO:0031090,organelle membrane;GO:0043227,membrane-bounded organelle;GO:0043231,int…	GO:0022892,substrate-specific transporter activity;GO:0005215,transporter activity;GO:0022857,transmembrane transporter activity;GO:0022891,substrate-specific transmembrane transporter activity	ko04964,Proximal tubule bicarbonate reclamation;ko04020,Calcium signaling pathway;ko05016,Huntington's disease;ko05012,Parkinson's disease
348	gi|514743429	PREDICTED: glutamate--cysteine ligase A, chloroplastic [Setaria italica]		up	1.93795	0.00122868	response to stimulus;multi-organism process;developmental process;metabolic process;multicellular organismal process;cellular process	organelle;cell part;cell;organelle part	binding;catalytic activity	Coenzyme transport and metabolism ;	Metabolic pathways;Glutathione metabolism	GO:0009617,response to bacterium;GO:0019318,hexose metabolic process;GO:0006950,response to stress;GO:0006970,response to osmotic stress;GO:0042221,response to chemical stimulus;GO:0046365,monosaccharide catabolic process;GO:0009719,response to endogenous stimulus;GO:0009607,response to biotic stimulus;GO:0046483,heterocycle metabolic process;GO:0043283,biopolymer metabolic process;GO:0019757,gly…	GO:0043231,intracellular membrane-bounded organelle;GO:0043229,intracellular organelle;GO:0044446,intracellular organelle part;GO:0044424,intracellular part;GO:0044444,cytoplasmic part;GO:0009536,plastid;GO:0005737,cytoplasm;GO:0009532,plastid stroma;GO:0005623,cell;GO:0043226,organelle;GO:0005622,intracellular;GO:0044422,organelle part;GO:0044435,plastid part;GO:0044464,cell part;GO:0043227,memb…	GO:0001882,nucleoside binding;GO:0001883,purine nucleoside binding;GO:0032549,ribonucleoside binding;GO:0032550,purine ribonucleoside binding;GO:0003824,catalytic activity;GO:0016879,ligase activity, forming carbon-nitrogen bonds;GO:0016874,ligase activity;GO:0005488,binding	ko00480,Glutathione metabolism;ko01100,Metabolic pathways
spliceosome
1483	gi|514812461	PREDICTED: U2 small nuclear ribonucleoprotein A' [Setaria italica]		up	1.85338	0.0423549	response to stimulus;metabolic process;cellular process	organelle;cell part;cell;organelle part;membrane-enclosed lumen		Function unknown ;	Spliceosome	GO:0034960,cellular biopolymer metabolic process;GO:0006950,response to stress;GO:0006396,RNA processing;GO:0009451,RNA modification;GO:0044238,primary metabolic process;GO:0008380,RNA splicing;GO:0044237,cellular metabolic process;GO:0043412,biopolymer modification;GO:0043283,biopolymer metabolic process;GO:0006807,nitrogen compound metabolic process;GO:0008152,metabolic process;GO:0043170,macro…	GO:0043229,intracellular organelle;GO:0044446,intracellular organelle part;GO:0044444,cytoplasmic part;GO:0009536,plastid;GO:0031981,nuclear lumen;GO:0044422,organelle part;GO:0043233,organelle lumen;GO:0044464,cell part;GO:0005654,nucleoplasm;GO:0043227,membrane-bounded organelle;GO:0043231,intracellular membrane-bounded organelle;GO:0044424,intracellular part;GO:0016604,nuclear body;GO:0031974,…		ko03040,Spliceosome
1670	gi|514787675	PREDICTED: small nuclear ribonucleoprotein Sm D2-like [Setaria italica]	gi|212720721;gi|670413190;gi|514802702;gi|514743998;gi|242086617;gi|242076520;gi|226506222	up	2.07774	0.00179258	cellular component organization or biogenesis;metabolic process;cellular process	organelle;macromolecular complex;cell part;cell;organelle part;membrane-enclosed lumen		Transcription ;	Spliceosome	GO:0034960,cellular biopolymer metabolic process;GO:0006996,organelle organization;GO:0009451,RNA modification;GO:0044238,primary metabolic process;GO:0044237,cellular metabolic process;GO:0043412,biopolymer modification;GO:0043283,biopolymer metabolic process;GO:0006807,nitrogen compound metabolic process;GO:0008152,metabolic process;GO:0043170,macromolecule metabolic process;GO:0044260,cellular…	GO:0009526,plastid envelope;GO:0043229,intracellular organelle;GO:0044446,intracellular organelle part;GO:0030529,ribonucleoprotein complex;GO:0044444,cytoplasmic part;GO:0009536,plastid;GO:0031967,organelle envelope;GO:0031981,nuclear lumen;GO:0044422,organelle part;GO:0043233,organelle lumen;GO:0044435,plastid part;GO:0044464,cell part;GO:0043227,membrane-bounded organelle;GO:0043231,intracellu…		ko03040,Spliceosome
1734	gi|836005916	PREDICTED: nucleolin [Setaria italica]		up	1.86299	0.0300531	metabolic process;cellular process		binding	General function prediction only ;	Spliceosome	GO:0043170,macromolecule metabolic process;GO:0034960,cellular biopolymer metabolic process;GO:0044260,cellular macromolecule metabolic process;GO:0006396,RNA processing;GO:0000377,RNA splicing, via transesterification reactions with bulged adenosine as nucleophile;GO:0044238,primary metabolic process;GO:0009987,cellular process;GO:0000375,RNA splicing, via transesterification reactions;GO:000838…		GO:0003676,nucleic acid binding;GO:0005488,binding	ko03040,Spliceosome
2170	gi|514804386	PREDICTED: U1 small nuclear ribonucleoprotein A [Setaria italica]		up	9.75785	0.0202427	response to stimulus;cellular component organization or biogenesis;metabolic process;cellular process	organelle;macromolecular complex;cell part;cell;organelle part;membrane-enclosed lumen	binding		Spliceosome	GO:0010926,anatomical structure formation;GO:0034960,cellular biopolymer metabolic process;GO:0006950,response to stress;GO:0006970,response to osmotic stress;GO:0006396,RNA processing;GO:0044238,primary metabolic process;GO:0034621,cellular macromolecular complex subunit organization;GO:0008380,RNA splicing;GO:0044237,cellular metabolic process;GO:0043283,biopolymer metabolic process;GO:0006807,…	GO:0043229,intracellular organelle;GO:0044446,intracellular organelle part;GO:0030529,ribonucleoprotein complex;GO:0044444,cytoplasmic part;GO:0031981,nuclear lumen;GO:0044422,organelle part;GO:0043233,organelle lumen;GO:0044464,cell part;GO:0005654,nucleoplasm;GO:0043227,membrane-bounded organelle;GO:0043231,intracellular membrane-bounded organelle;GO:0044424,intracellular part;GO:0016604,nuclea…	GO:0003676,nucleic acid binding;GO:0003723,RNA binding;GO:0005488,binding	ko03040,Spliceosome
2521	gi|514820730	PREDICTED: small nuclear ribonucleoprotein SmD3b-like [Setaria italica]	gi|514706953;gi|226505392;gi|673921573;gi|242041599;gi|226507464	up	2.57006	0.0143662	regulation of biological process;negative regulation of biological process;metabolic process;biological regulation;cellular process	organelle;macromolecular complex;cell part;cell;organelle part;membrane-enclosed lumen		Transcription ;	Systemic lupus erythematosus;Spliceosome	GO:0065007,biological regulation;GO:0060255,regulation of macromolecule metabolic process;GO:0034960,cellular biopolymer metabolic process;GO:0009451,RNA modification;GO:0019222,regulation of metabolic process;GO:0044238,primary metabolic process;GO:0009892,negative regulation of metabolic process;GO:0044237,cellular metabolic process;GO:0043412,biopolymer modification;GO:0048519,negative regulat…	GO:0043229,intracellular organelle;GO:0044446,intracellular organelle part;GO:0030529,ribonucleoprotein complex;GO:0044444,cytoplasmic part;GO:0031981,nuclear lumen;GO:0044422,organelle part;GO:0043233,organelle lumen;GO:0044464,cell part;GO:0005654,nucleoplasm;GO:0043227,membrane-bounded organelle;GO:0043231,intracellular membrane-bounded organelle;GO:0044424,intracellular part;GO:0031974,membra…		ko05322,Systemic lupus erythematosus;ko03040,Spliceosome
1194	gi|514820120	PREDICTED: THO complex subunit 4A-like [Setaria italica]		up	4.34522	0.000267665				General function prediction only ;	mRNA surveillance pathway;RNA transport;Spliceosome				ko03015,mRNA surveillance pathway;ko03040,Spliceosome;ko03013,RNA transport
Energy
289	gi|514761465	PREDICTED: long chain acyl-CoA synthetase 4-like [Setaria italica]		up	2.45291	0.0213167	response to stimulus;metabolic process;cellular process	organelle;cell part;cell	catalytic activity	Lipid transport and metabolism ;	Metabolic pathways;Adipocytokine signaling pathway;PPAR signaling pathway;Fatty acid metabolism;Peroxisome	GO:0006952,defense response;GO:0006082,organic acid metabolic process;GO:0006950,response to stress;GO:0044238,primary metabolic process;GO:0042180,cellular ketone metabolic process;GO:0009698,phenylpropanoid metabolic process;GO:0044237,cellular metabolic process;GO:0006575,cellular amino acid derivative metabolic process;GO:0008152,metabolic process;GO:0009699,phenylpropanoid biosynthetic proce…	GO:0043231,intracellular membrane-bounded organelle;GO:0043229,intracellular organelle;GO:0044424,intracellular part;GO:0044444,cytoplasmic part;GO:0005737,cytoplasm;GO:0005623,cell;GO:0043226,organelle;GO:0005622,intracellular;GO:0044464,cell part;GO:0043227,membrane-bounded organelle;GO:0016020,membrane	GO:0016877,ligase activity, forming carbon-sulfur bonds;GO:0003824,catalytic activity;GO:0016874,ligase activity	ko04146,Peroxisome;ko03320,PPAR signaling pathway;ko00071,Fatty acid metabolism;ko01100,Metabolic pathways;ko04920,Adipocytokine signaling pathway
778	gi|514816468	PREDICTED: short-chain type dehydrogenase/reductase-like [Setaria italica]		up	5.21317	0.0295206	response to stimulus	organelle;cell part;cell	catalytic activity	Lipid transport and metabolism ; Secondary metabolites biosynthesis, transport and catabolism ; General function prediction only ;	Metabolic pathways;Biosynthesis of unsaturated fatty acids;Fatty acid biosynthesis	GO:0050896,response to stimulus;GO:0042221,response to chemical stimulus	GO:0043231,intracellular membrane-bounded organelle;GO:0043229,intracellular organelle;GO:0044424,intracellular part;GO:0044444,cytoplasmic part;GO:0009536,plastid;GO:0005737,cytoplasm;GO:0005623,cell;GO:0043226,organelle;GO:0005622,intracellular;GO:0044464,cell part;GO:0043227,membrane-bounded organelle	GO:0003824,catalytic activity	ko01040,Biosynthesis of unsaturated fatty acids;ko00061,Fatty acid biosynthesis;ko01100,Metabolic pathways
966	gi|242061308	hypothetical protein SORBIDRAFT_04g010370 [Sorghum bicolor]		up	2.11804	0.00322696	cellular component organization or biogenesis;developmental process;metabolic process;multicellular organismal process;cellular process	organelle;cell part;cell;organelle part;membrane-enclosed lumen	binding;catalytic activity	Lipid transport and metabolism ;	Metabolic pathways;alpha-Linolenic acid metabolism	GO:0043248,proteasome assembly;GO:0016054,organic acid catabolic process;GO:0034960,cellular biopolymer metabolic process;GO:0019941,modification-dependent protein catabolic process;GO:0070271,protein complex biogenesis;GO:0042221,response to chemical stimulus;GO:0043623,cellular protein complex assembly;GO:0044238,primary metabolic process;GO:0034621,cellular macromolecular complex subunit organ…	GO:0043229,intracellular organelle;GO:0044446,intracellular organelle part;GO:0044444,cytoplasmic part;GO:0009536,plastid;GO:0031981,nuclear lumen;GO:0042579,microbody;GO:0044422,organelle part;GO:0043233,organelle lumen;GO:0044464,cell part;GO:0005911,cell-cell junction;GO:0043227,membrane-bounded organelle;GO:0043232,intracellular non-membrane-bounded organelle;GO:0043231,intracellular membrane…	GO:0016829,lyase activity;GO:0016863,intramolecular oxidoreductase activity, transposing C=C bonds;GO:0005515,protein binding;GO:0003824,catalytic activity;GO:0016614,oxidoreductase activity, acting on CH-OH group of donors;GO:0015631,tubulin binding;GO:0016616,oxidoreductase activity, acting on the CH-OH group of donors, NAD or NADP as acceptor;GO:0016854,racemase and epimerase activity;GO:00164…	ko00592,alpha-Linolenic acid metabolism;ko01100,Metabolic pathways
1810	gi|514816466	PREDICTED: short-chain type dehydrogenase/reductase-like [Setaria italica]		up	2.97598	0.00179346	response to stimulus;metabolic process;cellular process	organelle;cell part;cell	catalytic activity	Lipid transport and metabolism ; Secondary metabolites biosynthesis, transport and catabolism ; General function prediction only ;	Metabolic pathways;Biosynthesis of unsaturated fatty acids;Fatty acid biosynthesis	GO:0006082,organic acid metabolic process;GO:0042221,response to chemical stimulus;GO:0044238,primary metabolic process;GO:0044106,cellular amine metabolic process;GO:0009404,toxin metabolic process;GO:0042180,cellular ketone metabolic process;GO:0009636,response to toxin;GO:0044262,cellular carbohydrate metabolic process;GO:0044237,cellular metabolic process;GO:0006807,nitrogen compound metaboli…	GO:0043231,intracellular membrane-bounded organelle;GO:0043229,intracellular organelle;GO:0044424,intracellular part;GO:0044444,cytoplasmic part;GO:0009536,plastid;GO:0005737,cytoplasm;GO:0005623,cell;GO:0043226,organelle;GO:0005622,intracellular;GO:0044464,cell part;GO:0043227,membrane-bounded organelle	GO:0016616,oxidoreductase activity, acting on the CH-OH group of donors, NAD or NADP as acceptor;GO:0016491,oxidoreductase activity;GO:0003824,catalytic activity;GO:0016614,oxidoreductase activity, acting on CH-OH group of donors	ko01040,Biosynthesis of unsaturated fatty acids;ko00061,Fatty acid biosynthesis;ko01100,Metabolic pathways
81	gi|514711134	PREDICTED: peroxisomal fatty acid beta-oxidation multifunctional protein [Setaria italica]		up	4.14	0.00204265	cellular component organization or biogenesis;developmental process;metabolic process;multicellular organismal process;cellular process	organelle;cell part;cell;organelle part;membrane-enclosed lumen	binding;catalytic activity	Lipid transport and metabolism ;	Metabolic pathways;alpha-Linolenic acid metabolism	GO:0043248,proteasome assembly;GO:0016054,organic acid catabolic process;GO:0034960,cellular biopolymer metabolic process;GO:0019941,modification-dependent protein catabolic process;GO:0070271,protein complex biogenesis;GO:0042221,response to chemical stimulus;GO:0043623,cellular protein complex assembly;GO:0044238,primary metabolic process;GO:0034621,cellular macromolecular complex subunit organ…	GO:0043229,intracellular organelle;GO:0044446,intracellular organelle part;GO:0044444,cytoplasmic part;GO:0009536,plastid;GO:0031981,nuclear lumen;GO:0042579,microbody;GO:0044422,organelle part;GO:0043233,organelle lumen;GO:0044464,cell part;GO:0005911,cell-cell junction;GO:0043227,membrane-bounded organelle;GO:0043232,intracellular non-membrane-bounded organelle;GO:0043231,intracellular membrane…	GO:0016829,lyase activity;GO:0016863,intramolecular oxidoreductase activity, transposing C=C bonds;GO:0005515,protein binding;GO:0003824,catalytic activity;GO:0016614,oxidoreductase activity, acting on CH-OH group of donors;GO:0015631,tubulin binding;GO:0016616,oxidoreductase activity, acting on the CH-OH group of donors, NAD or NADP as acceptor;GO:0016854,racemase and epimerase activity;GO:00164…	ko00592,alpha-Linolenic acid metabolism;ko01100,Metabolic pathways
1971	gi|670428484	PREDICTED: glycylpeptide N-tetradecanoyltransferase 1 isoform X1 [Zea mays]	gi|226530288;gi|226497756;gi|514780889;gi|242054173	up	2.82691	0.0149536	regulation of biological process;cellular component organization or biogenesis;developmental process;multicellular organismal process;cellular process;response to stimulus;signaling;biological regulation;metabolic process	organelle;macromolecular complex;cell part;cell	catalytic activity	Lipid transport and metabolism ;		GO:0065007,biological regulation;GO:0006497,protein amino acid lipidation;GO:0034960,cellular biopolymer metabolic process;GO:0019941,modification-dependent protein catabolic process;GO:0048731,system development;GO:0010016,shoot morphogenesis;GO:0031365,N-terminal protein amino acid modification;GO:0043283,biopolymer metabolic process;GO:0007154,cell communication;GO:0043170,macromolecule metabo…	GO:0043231,intracellular membrane-bounded organelle;GO:0043229,intracellular organelle;GO:0030529,ribonucleoprotein complex;GO:0044424,intracellular part;GO:0044444,cytoplasmic part;GO:0005737,cytoplasm;GO:0005623,cell;GO:0032991,macromolecular complex;GO:0043226,organelle;GO:0005622,intracellular;GO:0044464,cell part;GO:0043227,membrane-bounded organelle	GO:0016741,transferase activity, transferring one-carbon groups;GO:0016740,transferase activity;GO:0016747,transferase activity, transferring acyl groups other than amino-acyl groups;GO:0003824,catalytic activity;GO:0016746,transferase activity, transferring acyl groups;GO:0008415,acyltransferase activity
1147	gi|514746573	PREDICTED: phospholipase A1-II 7-like [Setaria italica]		down	0.584998	0.014351	metabolic process	organelle;cell part;cell	catalytic activity	Lipid transport and metabolism ;		GO:0044238,primary metabolic process;GO:0006629,lipid metabolic process;GO:0008152,metabolic process	GO:0043231,intracellular membrane-bounded organelle;GO:0043229,intracellular organelle;GO:0044424,intracellular part;GO:0044464,cell part;GO:0005623,cell;GO:0043227,membrane-bounded organelle;GO:0043226,organelle;GO:0005622,intracellular	GO:0003824,catalytic activity;GO:0016787,hydrolase activity;GO:0016788,hydrolase activity, acting on ester bonds
1884	gi|670380359	PREDICTED: probable 3-hydroxyisobutyryl-CoA hydrolase 3 isoform X1 [Zea mays]		up	2.46401	0.011194	response to stimulus;metabolic process;cellular process	organelle;cell part;cell	catalytic activity	Lipid transport and metabolism ;	Metabolic pathways;Propanoate metabolism;beta-Alanine metabolism;Valine, leucine and isoleucine degradation	GO:0016054,organic acid catabolic process;GO:0006950,response to stress;GO:0042221,response to chemical stimulus;GO:0044238,primary metabolic process;GO:0009719,response to endogenous stimulus;GO:0044242,cellular lipid catabolic process;GO:0016042,lipid catabolic process;GO:0006520,cellular amino acid metabolic process;GO:0009725,response to hormone stimulus;GO:0019752,carboxylic acid metabolic p…	GO:0043231,intracellular membrane-bounded organelle;GO:0043229,intracellular organelle;GO:0044424,intracellular part;GO:0044444,cytoplasmic part;GO:0009536,plastid;GO:0005737,cytoplasm;GO:0005623,cell;GO:0043226,organelle;GO:0005622,intracellular;GO:0044464,cell part;GO:0043227,membrane-bounded organelle	GO:0003824,catalytic activity;GO:0016790,thiolester hydrolase activity;GO:0016289,CoA hydrolase activity;GO:0016787,hydrolase activity;GO:0016788,hydrolase activity, acting on ester bonds	ko00280,Valine, leucine and isoleucine degradation;ko00410,beta-Alanine metabolism;ko01100,Metabolic pathways;ko00640,Propanoate metabolism
1510	gi|836025827	PREDICTED: LOW QUALITY PROTEIN: acetate/butyrate--CoA ligase AAE7, peroxisomal-like [Setaria italica]		up	2.38995	0.0109939	metabolic process;cellular process	organelle;cell part;cell	binding;catalytic activity	Lipid transport and metabolism ; Secondary metabolites biosynthesis, transport and catabolism ;	Phenylalanine metabolism;Metabolic pathways;Phenylpropanoid biosynthesis;Biosynthesis of secondary metabolites;Ubiquinone and other terpenoid-quinone biosynthesis	GO:0006778,porphyrin metabolic process;GO:0006082,organic acid metabolic process;GO:0044270,nitrogen compound catabolic process;GO:0044238,primary metabolic process;GO:0046483,heterocycle metabolic process;GO:0042180,cellular ketone metabolic process;GO:0044262,cellular carbohydrate metabolic process;GO:0044237,cellular metabolic process;GO:0006807,nitrogen compound metabolic process;GO:0046700,h…	GO:0043231,intracellular membrane-bounded organelle;GO:0043229,intracellular organelle;GO:0044424,intracellular part;GO:0044444,cytoplasmic part;GO:0005737,cytoplasm;GO:0005623,cell;GO:0042579,microbody;GO:0043226,organelle;GO:0005622,intracellular;GO:0044464,cell part;GO:0043227,membrane-bounded organelle	GO:0001882,nucleoside binding;GO:0001883,purine nucleoside binding;GO:0016877,ligase activity, forming carbon-sulfur bonds;GO:0032549,ribonucleoside binding;GO:0032550,purine ribonucleoside binding;GO:0003824,catalytic activity;GO:0016874,ligase activity;GO:0005488,binding	ko01110,Biosynthesis of secondary metabolites;ko00360,Phenylalanine metabolism;ko01100,Metabolic pathways;ko00130,Ubiquinone and other terpenoid-quinone biosynthesis;ko00940,Phenylpropanoid biosynthesis
2153	gi|595789861	ribulose 1,5-bisphosphate carboxylase/oxygenase large subunit (chloroplast) [Sorghum timorense]	gi|50812536;gi|48478779;gi|118614500	down	0.466776	0.0195299	metabolic process;cellular process	organelle;cell part;cell	binding;catalytic activity	Carbohydrate transport and metabolism ;	Glyoxylate and dicarboxylate metabolism;Metabolic pathways;Carbon fixation in photosynthetic organisms;Microbial metabolism in diverse environments	GO:0009987,cellular process;GO:0044237,cellular metabolic process;GO:0043094,cellular metabolic compound salvage;GO:0008152,metabolic process	GO:0043231,intracellular membrane-bounded organelle;GO:0043229,intracellular organelle;GO:0044424,intracellular part;GO:0044444,cytoplasmic part;GO:0009536,plastid;GO:0005737,cytoplasm;GO:0005623,cell;GO:0043226,organelle;GO:0005622,intracellular;GO:0044464,cell part;GO:0043227,membrane-bounded organelle	GO:0043169,cation binding;GO:0016830,carbon-carbon lyase activity;GO:0046872,metal ion binding;GO:0016829,lyase activity;GO:0003824,catalytic activity;GO:0005488,binding;GO:0043167,ion binding;GO:0016491,oxidoreductase activity;GO:0016831,carboxy-lyase activity	ko00630,Glyoxylate and dicarboxylate metabolism;ko01120,Microbial metabolism in diverse environments;ko00710,Carbon fixation in photosynthetic organisms;ko01100,Metabolic pathways
421	gi|514800958	PREDICTED: 2,3-dimethylmalate lyase-like [Setaria italica]		down	0.308726	0.00365711		organelle;cell part;cell		Carbohydrate transport and metabolism ;	Glyoxylate and dicarboxylate metabolism;Metabolic pathways;Microbial metabolism in diverse environments		GO:0043231,intracellular membrane-bounded organelle;GO:0043229,intracellular organelle;GO:0044424,intracellular part;GO:0044444,cytoplasmic part;GO:0009536,plastid;GO:0005737,cytoplasm;GO:0005623,cell;GO:0043226,organelle;GO:0005622,intracellular;GO:0044464,cell part;GO:0043227,membrane-bounded organelle		ko00630,Glyoxylate and dicarboxylate metabolism;ko01120,Microbial metabolism in diverse environments;ko01100,Metabolic pathways
2326	gi|514725106	PREDICTED: pyruvate kinase isozyme A, chloroplastic-like [Setaria italica]		down	0.57457	0.0437742	response to stimulus;growth;cellular component organization or biogenesis;metabolic process;cellular process	organelle;cell part;cell;organelle part	binding;catalytic activity	Carbohydrate transport and metabolism ;	Metabolic pathways;Carbon fixation in photosynthetic organisms;Pyruvate metabolism;Glycolysis / Gluconeogenesis;Microbial metabolism in diverse environments;Purine metabolism;Biosynthesis of secondary metabolites;Type II diabetes mellitus	GO:0034960,cellular biopolymer metabolic process;GO:0019318,hexose metabolic process;GO:0042221,response to chemical stimulus;GO:0046365,monosaccharide catabolic process;GO:0044238,primary metabolic process;GO:0040007,growth;GO:0006007,glucose catabolic process;GO:0043283,biopolymer metabolic process;GO:0006694,steroid biosynthetic process;GO:0043170,macromolecule metabolic process;GO:0006073,cel…	GO:0043231,intracellular membrane-bounded organelle;GO:0043229,intracellular organelle;GO:0044446,intracellular organelle part;GO:0044424,intracellular part;GO:0044444,cytoplasmic part;GO:0009536,plastid;GO:0005737,cytoplasm;GO:0009532,plastid stroma;GO:0005623,cell;GO:0043226,organelle;GO:0005622,intracellular;GO:0044422,organelle part;GO:0044435,plastid part;GO:0044464,cell part;GO:0043227,memb…	GO:0043167,ion binding;GO:0016301,kinase activity;GO:0043169,cation binding;GO:0046872,metal ion binding;GO:0016740,transferase activity;GO:0016772,transferase activity, transferring phosphorus-containing groups;GO:0003824,catalytic activity;GO:0005488,binding	ko01120,Microbial metabolism in diverse environments;ko01110,Biosynthesis of secondary metabolites;ko04930,Type II diabetes mellitus;ko01100,Metabolic pathways;ko00620,Pyruvate metabolism;ko00230,Purine metabolism;ko00010,Glycolysis / Gluconeogenesis;ko00710,Carbon fixation in photosynthetic organisms
2726	gi|514801881	PREDICTED: aldose 1-epimerase-like [Setaria italica]		down	0.573141	0.00258822	metabolic process;cellular process	cell part;cell	binding;catalytic activity	Carbohydrate transport and metabolism ;	Glycolysis / Gluconeogenesis;Microbial metabolism in diverse environments;Biosynthesis of secondary metabolites	GO:0005975,carbohydrate metabolic process;GO:0044238,primary metabolic process;GO:0005996,monosaccharide metabolic process;GO:0006066,alcohol metabolic process;GO:0008152,metabolic process	GO:0044424,intracellular part;GO:0044464,cell part;GO:0005737,cytoplasm;GO:0005623,cell;GO:0005622,intracellular	GO:0003824,catalytic activity;GO:0005488,binding	ko00010,Glycolysis / Gluconeogenesis;ko01120,Microbial metabolism in diverse environments;ko01110,Biosynthesis of secondary metabolites
2277	gi|835930475	PREDICTED: 7-deoxyloganetic acid glucosyltransferase-like [Setaria italica]		up	2.11388	0.0031282		cell part;cell	catalytic activity	Carbohydrate transport and metabolism ; Energy production and conversion ;	Tryptophan metabolism;Benzoxazinoid biosynthesis;Zeatin biosynthesis;Glucosinolate biosynthesis;Cyanoamino acid metabolism;Biosynthesis of secondary metabolites		GO:0044424,intracellular part;GO:0044464,cell part;GO:0005737,cytoplasm;GO:0005623,cell;GO:0005622,intracellular	GO:0016740,transferase activity;GO:0016757,transferase activity, transferring glycosyl groups;GO:0003824,catalytic activity	ko00966,Glucosinolate biosynthesis;ko00402,Benzoxazinoid biosynthesis;ko01110,Biosynthesis of secondary metabolites;ko00380,Tryptophan metabolism;ko00460,Cyanoamino acid metabolism;ko00908,Zeatin biosynthesis
548	gi|242073842	hypothetical protein SORBIDRAFT_06g023760 [Sorghum bicolor]	gi|670374152;gi|293331001	down	0.580412	0.0179446	metabolic process	organelle;cell part;cell	catalytic activity	Carbohydrate transport and metabolism ;	Metabolic pathways;Starch and sucrose metabolism;Galactose metabolism	GO:0044238,primary metabolic process;GO:0008152,metabolic process	GO:0043231,intracellular membrane-bounded organelle;GO:0043229,intracellular organelle;GO:0044424,intracellular part;GO:0044444,cytoplasmic part;GO:0005737,cytoplasm;GO:0005623,cell;GO:0005773,vacuole;GO:0043226,organelle;GO:0005622,intracellular;GO:0030312,external encapsulating structure;GO:0044464,cell part;GO:0043227,membrane-bounded organelle;GO:0005618,cell wall	GO:0004553,hydrolase activity, hydrolyzing O-glycosyl compounds;GO:0016740,transferase activity;GO:0016757,transferase activity, transferring glycosyl groups;GO:0016798,hydrolase activity, acting on glycosyl bonds;GO:0003824,catalytic activity;GO:0016758,transferase activity, transferring hexosyl groups;GO:0016787,hydrolase activity	ko00052,Galactose metabolism;ko00500,Starch and sucrose metabolism;ko01100,Metabolic pathways
1035	gi|514725160	PREDICTED: xylanase inhibitor protein 1-like [Setaria italica]		down	0.594712	0.045865	metabolic process	cell part;cell	binding;catalytic activity		Amino sugar and nucleotide sugar metabolism	GO:0044238,primary metabolic process;GO:0008152,metabolic process	GO:0044424,intracellular part;GO:0044464,cell part;GO:0005737,cytoplasm;GO:0005623,cell;GO:0005622,intracellular	GO:0043167,ion binding;GO:0004553,hydrolase activity, hydrolyzing O-glycosyl compounds;GO:0016798,hydrolase activity, acting on glycosyl bonds;GO:0003824,catalytic activity;GO:0016787,hydrolase activity;GO:0005488,binding	ko00520,Amino sugar and nucleotide sugar metabolism
1026	gi|836027395	PREDICTED: alpha-L-arabinofuranosidase 1-like isoform X2 [Setaria italica]	gi|514819731	down	0.53749	0.0121317	metabolic process;cellular process	extracellular region;organelle;cell part;cell	catalytic activity	Carbohydrate transport and metabolism ;		GO:0016052,carbohydrate catabolic process;GO:0019321,pentose metabolic process;GO:0005996,monosaccharide metabolic process;GO:0043170,macromolecule metabolic process;GO:0006066,alcohol metabolic process;GO:0005976,polysaccharide metabolic process;GO:0009057,macromolecule catabolic process;GO:0043285,biopolymer catabolic process;GO:0005975,carbohydrate metabolic process;GO:0044238,primary metaboli…	GO:0043231,intracellular membrane-bounded organelle;GO:0043229,intracellular organelle;GO:0044424,intracellular part;GO:0005737,cytoplasm;GO:0005623,cell;GO:0043226,organelle;GO:0005622,intracellular;GO:0005576,extracellular region;GO:0030312,external encapsulating structure;GO:0044464,cell part;GO:0043227,membrane-bounded organelle;GO:0005618,cell wall	GO:0004553,hydrolase activity, hydrolyzing O-glycosyl compounds;GO:0016798,hydrolase activity, acting on glycosyl bonds;GO:0003824,catalytic activity;GO:0016787,hydrolase activity
609	gi|836026607	PREDICTED: germin-like protein 3-7 [Setaria italica]		up	2.41321	0.00206493	response to stimulus;establishment of localization;localization;cellular process	extracellular region;cell part;cell	binding	Carbohydrate transport and metabolism ; General function prediction only ;		GO:0033554,cellular response to stress;GO:0031667,response to nutrient levels;GO:0031668,cellular response to extracellular stimulus;GO:0009605,response to external stimulus;GO:0000041,transition metal ion transport;GO:0009991,response to extracellular stimulus;GO:0006950,response to stress;GO:0042221,response to chemical stimulus;GO:0006812,cation transport;GO:0006820,anion transport;GO:0042594,…	GO:0005576,extracellular region;GO:0044424,intracellular part;GO:0044464,cell part;GO:0005737,cytoplasm;GO:0005623,cell;GO:0005622,intracellular	GO:0043167,ion binding;GO:0043169,cation binding;GO:0046872,metal ion binding;GO:0005488,binding;GO:0046914,transition metal ion binding
1200	gi|514777922	PREDICTED: glucan endo-1,3-beta-D-glucosidase-like [Setaria italica]		up	1.60434	0.0451336	metabolic process	cell part;cell	catalytic activity		Starch and sucrose metabolism	GO:0008152,metabolic process	GO:0044424,intracellular part;GO:0044464,cell part;GO:0005737,cytoplasm;GO:0005623,cell;GO:0005622,intracellular	GO:0016798,hydrolase activity, acting on glycosyl bonds;GO:0003824,catalytic activity;GO:0016787,hydrolase activity	ko00500,Starch and sucrose metabolism
290	gi|836016521	PREDICTED: hydroquinone glucosyltransferase-like [Setaria italica]		up	5.3857	0.00237062	response to stimulus;metabolic process	organelle;cell part;cell	catalytic activity			GO:0050896,response to stimulus;GO:0042221,response to chemical stimulus;GO:0008152,metabolic process	GO:0043231,intracellular membrane-bounded organelle;GO:0043229,intracellular organelle;GO:0044424,intracellular part;GO:0044464,cell part;GO:0005623,cell;GO:0043227,membrane-bounded organelle;GO:0043226,organelle;GO:0005622,intracellular	GO:0016740,transferase activity;GO:0008194,UDP-glycosyltransferase activity;GO:0016757,transferase activity, transferring glycosyl groups;GO:0003824,catalytic activity;GO:0046527,glucosyltransferase activity;GO:0016758,transferase activity, transferring hexosyl groups;GO:0035251,UDP-glucosyltransferase activity
3256	gi|514781531	PREDICTED: UDP-glycosyltransferase 88A1-like [Setaria italica]		up	2.05505	0.00553139		cell part;cell	catalytic activity				GO:0044424,intracellular part;GO:0044464,cell part;GO:0005737,cytoplasm;GO:0005623,cell;GO:0005622,intracellular	GO:0016740,transferase activity;GO:0016757,transferase activity, transferring glycosyl groups;GO:0003824,catalytic activity
562	gi|514737112	PREDICTED: alpha-galactosidase 3 [Setaria italica]		down	0.587382	0.00285775					Sphingolipid metabolism;Glycerolipid metabolism;Glycosphingolipid biosynthesis - globo series;Galactose metabolism				ko00052,Galactose metabolism;ko00600,Sphingolipid metabolism;ko00603,Glycosphingolipid biosynthesis - globo series;ko00561,Glycerolipid metabolism
667	gi|514761776	PREDICTED: 12-oxophytodienoate reductase 1-like [Setaria italica]		up	4.54221	0.00945617	response to stimulus;metabolic process;cellular process		binding;catalytic activity	Energy production and conversion ;	Metabolic pathways;alpha-Linolenic acid metabolism	GO:0016053,organic acid biosynthetic process;GO:0006082,organic acid metabolic process;GO:0046394,carboxylic acid biosynthetic process;GO:0006950,response to stress;GO:0006633,fatty acid biosynthetic process;GO:0009694,jasmonic acid metabolic process;GO:0044238,primary metabolic process;GO:0042180,cellular ketone metabolic process;GO:0044237,cellular metabolic process;GO:0008152,metabolic process…		GO:0032553,ribonucleotide binding;GO:0000166,nucleotide binding;GO:0016491,oxidoreductase activity;GO:0003824,catalytic activity;GO:0016627,oxidoreductase activity, acting on the CH-CH group of donors;GO:0005488,binding;GO:0016628,oxidoreductase activity, acting on the CH-CH group of donors, NAD or NADP as acceptor	ko00592,alpha-Linolenic acid metabolism;ko01100,Metabolic pathways
436	gi|514821039	PREDICTED: ATP synthase subunit gamma, mitochondrial [Setaria italica]		up	1.6383	0.000997608	establishment of localization;cellular component organization or biogenesis;localization;metabolic process;cellular process	organelle;macromolecular complex;cell part;cell;organelle part;membrane-enclosed lumen	transporter activity;binding;catalytic activity	Energy production and conversion ;	Metabolic pathways;Alzheimer's disease;Parkinson's disease;Oxidative phosphorylation;Huntington's disease	GO:0034960,cellular biopolymer metabolic process;GO:0019941,modification-dependent protein catabolic process;GO:0046483,heterocycle metabolic process;GO:0009150,purine ribonucleotide metabolic process;GO:0009206,purine ribonucleoside triphosphate biosynthetic process;GO:0009145,purine nucleoside triphosphate biosynthetic process;GO:0043283,biopolymer metabolic process;GO:0034654,nucleobase, nucle…	GO:0044446,intracellular organelle part;GO:0031967,organelle envelope;GO:0031981,nuclear lumen;GO:0033178,proton-transporting two-sector ATPase complex, catalytic domain;GO:0044422,organelle part;GO:0043233,organelle lumen;GO:0044464,cell part;GO:0043231,intracellular membrane-bounded organelle;GO:0005739,mitochondrion;GO:0031974,membrane-enclosed lumen;GO:0005623,cell;GO:0044429,mitochondrial pa…	GO:0043169,cation binding;GO:0043492,ATPase activity, coupled to movement of substances;GO:0015078,hydrogen ion transmembrane transporter activity;GO:0017111,nucleoside-triphosphatase activity;GO:0015075,ion transmembrane transporter activity;GO:0016820,hydrolase activity, acting on acid anhydrides, catalyzing transmembrane movement of substances;GO:0003824,catalytic activity;GO:0043167,ion bindi…	ko05010,Alzheimer's disease;ko00190,Oxidative phosphorylation;ko05016,Huntington's disease;ko05012,Parkinson's disease;ko01100,Metabolic pathways
843	gi|514709843	PREDICTED: apoptosis-inducing factor 2-like [Setaria italica]		up	1.69364	0.0264355	response to stimulus;metabolic process;cellular process	organelle;cell part;cell	binding;catalytic activity	Energy production and conversion ;General function prediction only ;	Oxidative phosphorylation	GO:0006082,organic acid metabolic process;GO:0042221,response to chemical stimulus;GO:0006800,oxygen and reactive oxygen species metabolic process;GO:0044238,primary metabolic process;GO:0009719,response to endogenous stimulus;GO:0044106,cellular amine metabolic process;GO:0009404,toxin metabolic process;GO:0042180,cellular ketone metabolic process;GO:0009636,response to toxin;GO:0044262,cellular…	GO:0043231,intracellular membrane-bounded organelle;GO:0043229,intracellular organelle;GO:0044424,intracellular part;GO:0005623,cell;GO:0043226,organelle;GO:0044425,membrane part;GO:0005622,intracellular;GO:0005886,plasma membrane;GO:0044464,cell part;GO:0030054,cell junction;GO:0005911,cell-cell junction;GO:0043227,membrane-bounded organelle;GO:0044459,plasma membrane part;GO:0016020,membrane	GO:0000166,nucleotide binding;GO:0003824,catalytic activity;GO:0005488,binding	ko00190,Oxidative phosphorylation
941	gi|514750181	PREDICTED: cytochrome c [Setaria italica]	gi|293335855;gi|242087975	up	5.54269	0.000736299	metabolic process;cellular process	organelle;cell part;cell;organelle part	binding	Energy production and conversion ;	Colorectal cancer;Amyotrophic lateral sclerosis (ALS);p53 signaling pathway;Viral myocarditis;Apoptosis;Huntington's disease;Small cell lung cancer;Alzheimer's disease;Parkinson's disease;Toxoplasmosis;Pathways in cancer	GO:0005996,monosaccharide metabolic process;GO:0006066,alcohol metabolic process;GO:0019318,hexose metabolic process;GO:0005975,carbohydrate metabolic process;GO:0009987,cellular process;GO:0044238,primary metabolic process;GO:0006006,glucose metabolic process;GO:0044237,cellular metabolic process;GO:0008152,metabolic process;GO:0006091,generation of precursor metabolites and energy	GO:0043229,intracellular organelle;GO:0044446,intracellular organelle part;GO:0044444,cytoplasmic part;GO:0031967,organelle envelope;GO:0044422,organelle part;GO:0044464,cell part;GO:0031090,organelle membrane;GO:0043227,membrane-bounded organelle;GO:0043231,intracellular membrane-bounded organelle;GO:0044424,intracellular part;GO:0005739,mitochondrion;GO:0005737,cytoplasm;GO:0005623,cell;GO:0044…	GO:0043167,ion binding;GO:0043169,cation binding;GO:0046872,metal ion binding;GO:0046906,tetrapyrrole binding;GO:0005488,binding;GO:0046914,transition metal ion binding	ko05200,Pathways in cancer;ko05016,Huntington's disease;ko05416,Viral myocarditis;ko05012,Parkinson's disease;ko04115,p53 signaling pathway;ko05222,Small cell lung cancer;ko04210,Apoptosis;ko05145,Toxoplasmosis;ko05010,Alzheimer's disease;ko05210,Colorectal cancer;ko05014,Amyotrophic lateral sclerosis (ALS)
952	gi|514761772	PREDICTED: 12-oxophytodienoate reductase 1-like [Setaria italica]		up	12.5742	0.00941448	response to stimulus;metabolic process;cellular process		binding;catalytic activity	Energy production and conversion ;	Metabolic pathways;alpha-Linolenic acid metabolism	GO:0016053,organic acid biosynthetic process;GO:0006082,organic acid metabolic process;GO:0046394,carboxylic acid biosynthetic process;GO:0006950,response to stress;GO:0006633,fatty acid biosynthetic process;GO:0009694,jasmonic acid metabolic process;GO:0044238,primary metabolic process;GO:0042180,cellular ketone metabolic process;GO:0044237,cellular metabolic process;GO:0008152,metabolic process…		GO:0032553,ribonucleotide binding;GO:0000166,nucleotide binding;GO:0016491,oxidoreductase activity;GO:0003824,catalytic activity;GO:0016627,oxidoreductase activity, acting on the CH-CH group of donors;GO:0005488,binding;GO:0016628,oxidoreductase activity, acting on the CH-CH group of donors, NAD or NADP as acceptor	ko00592,alpha-Linolenic acid metabolism;ko01100,Metabolic pathways
2372	gi|514769515	PREDICTED: 12-oxophytodienoate reductase 1-like [Setaria italica]		up	14.2473	0.000288265	response to stimulus;metabolic process;cellular process		binding;catalytic activity	Energy production and conversion ;	Metabolic pathways;alpha-Linolenic acid metabolism	GO:0016053,organic acid biosynthetic process;GO:0006082,organic acid metabolic process;GO:0046394,carboxylic acid biosynthetic process;GO:0006950,response to stress;GO:0006633,fatty acid biosynthetic process;GO:0009694,jasmonic acid metabolic process;GO:0044238,primary metabolic process;GO:0042180,cellular ketone metabolic process;GO:0044237,cellular metabolic process;GO:0008152,metabolic process…		GO:0032553,ribonucleotide binding;GO:0000166,nucleotide binding;GO:0016491,oxidoreductase activity;GO:0003824,catalytic activity;GO:0016627,oxidoreductase activity, acting on the CH-CH group of donors;GO:0005488,binding;GO:0016628,oxidoreductase activity, acting on the CH-CH group of donors, NAD or NADP as acceptor	ko00592,alpha-Linolenic acid metabolism;ko01100,Metabolic pathways
2449	gi|226501938	phosphoenolpyruvate carboxykinase homolog2 [Zea mays]		up	1.99132	0.0124498	response to stimulus;multi-organism process;metabolic process;cellular process	organelle;cell part;cell;organelle part;membrane-enclosed lumen	binding;catalytic activity	Energy production and conversion ;	Metabolic pathways;Carbon fixation in photosynthetic organisms;Pyruvate metabolism;Glycolysis / Gluconeogenesis;Microbial metabolism in diverse environments;Citrate cycle (TCA cycle);Biosynthesis of secondary metabolites	GO:0006952,defense response;GO:0033554,cellular response to stress;GO:0005996,monosaccharide metabolic process;GO:0031667,response to nutrient levels;GO:0031668,cellular response to extracellular stimulus;GO:0009605,response to external stimulus;GO:0009991,response to extracellular stimulus;GO:0019318,hexose metabolic process;GO:0006950,response to stress;GO:0042221,response to chemical stimulus;…	GO:0043229,intracellular organelle;GO:0044446,intracellular organelle part;GO:0044444,cytoplasmic part;GO:0031981,nuclear lumen;GO:0044422,organelle part;GO:0043233,organelle lumen;GO:0044464,cell part;GO:0043227,membrane-bounded organelle;GO:0043231,intracellular membrane-bounded organelle;GO:0044424,intracellular part;GO:0031974,membrane-enclosed lumen;GO:0005737,cytoplasm;GO:0005623,cell;GO:00…	GO:0001883,purine nucleoside binding;GO:0016830,carbon-carbon lyase activity;GO:0016829,lyase activity;GO:0016772,transferase activity, transferring phosphorus-containing groups;GO:0000166,nucleotide binding;GO:0003824,catalytic activity;GO:0005488,binding;GO:0001882,nucleoside binding;GO:0016740,transferase activity;GO:0032549,ribonucleoside binding;GO:0032550,purine ribonucleoside binding;GO:00…	ko00010,Glycolysis / Gluconeogenesis;ko01120,Microbial metabolism in diverse environments;ko00710,Carbon fixation in photosynthetic organisms;ko01110,Biosynthesis of secondary metabolites;ko00020,Citrate cycle (TCA cycle);ko01100,Metabolic pathways;ko00620,Pyruvate metabolism
199	gi|514744223	PREDICTED: putative 12-oxophytodienoate reductase 5 [Setaria italica]		up	1.79476	0.00558185	response to stimulus;metabolic process;cellular process		binding;catalytic activity	Energy production and conversion ;	Metabolic pathways;alpha-Linolenic acid metabolism	GO:0016053,organic acid biosynthetic process;GO:0006082,organic acid metabolic process;GO:0046394,carboxylic acid biosynthetic process;GO:0006950,response to stress;GO:0006633,fatty acid biosynthetic process;GO:0009694,jasmonic acid metabolic process;GO:0044238,primary metabolic process;GO:0042180,cellular ketone metabolic process;GO:0044237,cellular metabolic process;GO:0008152,metabolic process…		GO:0032553,ribonucleotide binding;GO:0000166,nucleotide binding;GO:0016491,oxidoreductase activity;GO:0003824,catalytic activity;GO:0016627,oxidoreductase activity, acting on the CH-CH group of donors;GO:0005488,binding;GO:0016628,oxidoreductase activity, acting on the CH-CH group of donors, NAD or NADP as acceptor	ko00592,alpha-Linolenic acid metabolism;ko01100,Metabolic pathways
1317	gi|514792096	PREDICTED: succinate dehydrogenase subunit 6, mitochondrial [Setaria italica]		up	1.59219	0.00181723		organelle;cell part;cell					GO:0043231,intracellular membrane-bounded organelle;GO:0043229,intracellular organelle;GO:0044424,intracellular part;GO:0044464,cell part;GO:0005623,cell;GO:0043227,membrane-bounded organelle;GO:0043226,organelle;GO:0016020,membrane;GO:0005622,intracellular
1616	gi|514709294	PREDICTED: succinate-semialdehyde dehydrogenase, mitochondrial [Setaria italica]	gi|670403880;gi|226508568	down	0.623101	0.010825	response to stimulus;cellular component organization or biogenesis;metabolic process;cellular process	organelle;cell part;cell;organelle part	binding;catalytic activity	Energy production and conversion ;	Metabolic pathways;Alanine, aspartate and glutamate metabolism;Microbial metabolism in diverse environments;Tyrosine metabolism;Butanoate metabolism	GO:0016054,organic acid catabolic process;GO:0044270,nitrogen compound catabolic process;GO:0043648,dicarboxylic acid metabolic process;GO:0006950,response to stress;GO:0044238,primary metabolic process;GO:0006520,cellular amino acid metabolic process;GO:0019752,carboxylic acid metabolic process;GO:0005975,carbohydrate metabolic process;GO:0009987,cellular process;GO:0034641,cellular nitrogen com…	GO:0043229,intracellular organelle;GO:0044446,intracellular organelle part;GO:0044444,cytoplasmic part;GO:0009536,plastid;GO:0009532,plastid stroma;GO:0044422,organelle part;GO:0044435,plastid part;GO:0044464,cell part;GO:0043227,membrane-bounded organelle;GO:0043231,intracellular membrane-bounded organelle;GO:0044424,intracellular part;GO:0005739,mitochondrion;GO:0005737,cytoplasm;GO:0044429,mit…	GO:0043169,cation binding;GO:0046872,metal ion binding;GO:0016903,oxidoreductase activity, acting on the aldehyde or oxo group of donors;GO:0000166,nucleotide binding;GO:0003824,catalytic activity;GO:0005488,binding;GO:0046914,transition metal ion binding;GO:0043167,ion binding;GO:0016620,oxidoreductase activity, acting on the aldehyde or oxo group of donors, NAD or NADP as acceptor;GO:0016491,ox…	ko01120,Microbial metabolism in diverse environments;ko00350,Tyrosine metabolism;ko00250,Alanine, aspartate and glutamate metabolism;ko00650,Butanoate metabolism;ko01100,Metabolic pathways
769	gi|514820629	PREDICTED: UDP-glucuronate 4-epimerase 2-like [Setaria italica]		up	2.13222	0.00204679	response to stimulus;metabolic process;cellular process	organelle;cell part;cell	binding;catalytic activity	Cell wall/membrane/envelope biogenesis ; Carbohydrate transport and metabolism ;Translation, ribosomal structure and biogenesis ;	Metabolic pathways;Starch and sucrose metabolism;Amino sugar and nucleotide sugar metabolism	GO:0033554,cellular response to stress;GO:0031667,response to nutrient levels;GO:0031668,cellular response to extracellular stimulus;GO:0009605,response to external stimulus;GO:0006950,response to stress;GO:0042221,response to chemical stimulus;GO:0044238,primary metabolic process;GO:0009415,response to water;GO:0042594,response to starvation;GO:0009267,cellular response to starvation;GO:0007154,…	GO:0043231,intracellular membrane-bounded organelle;GO:0043229,intracellular organelle;GO:0044424,intracellular part;GO:0044464,cell part;GO:0005623,cell;GO:0043227,membrane-bounded organelle;GO:0043226,organelle;GO:0005622,intracellular	GO:0048037,cofactor binding;GO:0016853,isomerase activity;GO:0016854,racemase and epimerase activity;GO:0003824,catalytic activity;GO:0005488,binding	ko00520,Amino sugar and nucleotide sugar metabolism;ko00500,Starch and sucrose metabolism;ko01100,Metabolic pathways
222	gi|835983654	PREDICTED: DEAD-box ATP-dependent RNA helicase 15-like [Setaria italica]		down	0.633068	0.0150679	response to stimulus	organelle;cell part;cell;organelle part;membrane-enclosed lumen	binding;catalytic activity	Replication, recombination and repair ; Transcription ; Translation, ribosomal structure and biogenesis ;	mRNA surveillance pathway;RNA transport;Spliceosome	GO:0050896,response to stimulus;GO:0010035,response to inorganic substance;GO:0042221,response to chemical stimulus;GO:0010038,response to metal ion	GO:0043229,intracellular organelle;GO:0044446,intracellular organelle part;GO:0031981,nuclear lumen;GO:0044422,organelle part;GO:0043233,organelle lumen;GO:0044464,cell part;GO:0043227,membrane-bounded organelle;GO:0043231,intracellular membrane-bounded organelle;GO:0044424,intracellular part;GO:0031974,membrane-enclosed lumen;GO:0005634,nucleus;GO:0005623,cell;GO:0043226,organelle;GO:0044428,nuc…	GO:0016817,hydrolase activity, acting on acid anhydrides;GO:0001883,purine nucleoside binding;GO:0017111,nucleoside-triphosphatase activity;GO:0003676,nucleic acid binding;GO:0003824,catalytic activity;GO:0016887,ATPase activity;GO:0042623,ATPase activity, coupled;GO:0005488,binding;GO:0016462,pyrophosphatase activity;GO:0001882,nucleoside binding;GO:0016818,hydrolase activity, acting on acid anh…	ko03015,mRNA surveillance pathway;ko03040,Spliceosome;ko03013,RNA transport
224	gi|514820946	PREDICTED: glutamine synthetase root isozyme 5 [Setaria italica]		up	2.44641	0.021542	response to stimulus;developmental process;metabolic process;multicellular organismal process;cellular process	cell part;cell	binding;catalytic activity	Amino acid transport and metabolism ;	Metabolic pathways;Alanine, aspartate and glutamate metabolism;Microbial metabolism in diverse environments;Two-component system;Arginine and proline metabolism;Nitrogen metabolism	GO:0006082,organic acid metabolic process;GO:0032502,developmental process;GO:0006541,glutamine metabolic process;GO:0042221,response to chemical stimulus;GO:0009064,glutamine family amino acid metabolic process;GO:0044238,primary metabolic process;GO:0044106,cellular amine metabolic process;GO:0042180,cellular ketone metabolic process;GO:0044262,cellular carbohydrate metabolic process;GO:0044237…	GO:0044424,intracellular part;GO:0044444,cytoplasmic part;GO:0005737,cytoplasm;GO:0005623,cell;GO:0044425,membrane part;GO:0005829,cytosol;GO:0005622,intracellular;GO:0005886,plasma membrane;GO:0030312,external encapsulating structure;GO:0044464,cell part;GO:0030054,cell junction;GO:0005911,cell-cell junction;GO:0044459,plasma membrane part;GO:0016020,membrane	GO:0043169,cation binding;GO:0001883,purine nucleoside binding;GO:0046872,metal ion binding;GO:0003824,catalytic activity;GO:0016879,ligase activity, forming carbon-nitrogen bonds;GO:0005488,binding;GO:0046914,transition metal ion binding;GO:0043167,ion binding;GO:0001882,nucleoside binding;GO:0016211,ammonia ligase activity;GO:0032549,ribonucleoside binding;GO:0032550,purine ribonucleoside bindi…	ko01120,Microbial metabolism in diverse environments;ko02020,Two-component system;ko00250,Alanine, aspartate and glutamate metabolism;ko00910,Nitrogen metabolism;ko01100,Metabolic pathways;ko00330,Arginine and proline metabolism
225	gi|514783954	PREDICTED: histone H2A-like [Setaria italica]		up	7.37759	0.00686229	cellular component organization or biogenesis;cellular process	organelle;cell part;cell;organelle part;membrane-enclosed lumen	binding	Chromatin structure and dynamics ;	Systemic lupus erythematosus	GO:0009987,cellular process;GO:0034621,cellular macromolecular complex subunit organization;GO:0006325,chromatin organization;GO:0006996,organelle organization;GO:0016043,cellular component organization;GO:0051276,chromosome organization;GO:0043933,macromolecular complex subunit organization;GO:0034728,nucleosome organization	GO:0043229,intracellular organelle;GO:0044446,intracellular organelle part;GO:0031981,nuclear lumen;GO:0044422,organelle part;GO:0043233,organelle lumen;GO:0044464,cell part;GO:0043227,membrane-bounded organelle;GO:0043232,intracellular non-membrane-bounded organelle;GO:0043231,intracellular membrane-bounded organelle;GO:0044424,intracellular part;GO:0031974,membrane-enclosed lumen;GO:0005623,cel…	GO:0003676,nucleic acid binding;GO:0005515,protein binding;GO:0005488,binding;GO:0046983,protein dimerization activity	ko05322,Systemic lupus erythematosus
245	gi|514814068	PREDICTED: ATP-sulfurylase 3, chloroplastic [Setaria italica]		up	2.43983	0.00294413	response to stimulus;cellular component organization or biogenesis;metabolic process;cellular process	organelle;cell part;cell;organelle part	catalytic activity	Inorganic ion transport and metabolism ;	Metabolic pathways;Microbial metabolism in diverse environments;Sulfur metabolism;Purine metabolism;Selenoamino acid metabolism	GO:0033554,cellular response to stress;GO:0031667,response to nutrient levels;GO:0031668,cellular response to extracellular stimulus;GO:0009605,response to external stimulus;GO:0070271,protein complex biogenesis;GO:0006950,response to stress;GO:0042221,response to chemical stimulus;GO:0044238,primary metabolic process;GO:0042594,response to starvation;GO:0009267,cellular response to starvation;GO…	GO:0043231,intracellular membrane-bounded organelle;GO:0043229,intracellular organelle;GO:0044446,intracellular organelle part;GO:0044424,intracellular part;GO:0044444,cytoplasmic part;GO:0009536,plastid;GO:0005737,cytoplasm;GO:0009532,plastid stroma;GO:0005623,cell;GO:0043226,organelle;GO:0005622,intracellular;GO:0044422,organelle part;GO:0044435,plastid part;GO:0044464,cell part;GO:0043227,memb…	GO:0016779,nucleotidyltransferase activity;GO:0016740,transferase activity;GO:0016772,transferase activity, transferring phosphorus-containing groups;GO:0003824,catalytic activity	ko01120,Microbial metabolism in diverse environments;ko00450,Selenoamino acid metabolism;ko01100,Metabolic pathways;ko00230,Purine metabolism;ko00920,Sulfur metabolism
254	gi|514744799	PREDICTED: adenylate kinase 4-like [Setaria italica]		down	0.54168	0.0382705	response to stimulus;cellular component organization or biogenesis;metabolic process;cellular process	extracellular region;organelle;cell part;cell;organelle part	binding;catalytic activity	Nucleotide transport and metabolism ;	Metabolic pathways;Purine metabolism;Biosynthesis of secondary metabolites	GO:0034960,cellular biopolymer metabolic process;GO:0019941,modification-dependent protein catabolic process;GO:0019318,hexose metabolic process;GO:0006950,response to stress;GO:0006970,response to osmotic stress;GO:0042221,response to chemical stimulus;GO:0046365,monosaccharide catabolic process;GO:0046483,heterocycle metabolic process;GO:0009150,purine ribonucleotide metabolic process;GO:004328…	GO:0043229,intracellular organelle;GO:0044444,cytoplasmic part;GO:0009536,plastid;GO:0044422,organelle part;GO:0044464,cell part;GO:0005911,cell-cell junction;GO:0031090,organelle membrane;GO:0043227,membrane-bounded organelle;GO:0043231,intracellular membrane-bounded organelle;GO:0044424,intracellular part;GO:0005737,cytoplasm;GO:0005623,cell;GO:0044425,membrane part;GO:0043226,organelle;GO:0005…	GO:0016301,kinase activity;GO:0043169,cation binding;GO:0004672,protein kinase activity;GO:0001883,purine nucleoside binding;GO:0046872,metal ion binding;GO:0016772,transferase activity, transferring phosphorus-containing groups;GO:0016773,phosphotransferase activity, alcohol group as acceptor;GO:0003824,catalytic activity;GO:0005488,binding;GO:0046914,transition metal ion binding;GO:0043167,ion …	ko01110,Biosynthesis of secondary metabolites;ko01100,Metabolic pathways;ko00230,Purine metabolism
255	gi|514817248	PREDICTED: alanine--tRNA ligase [Setaria italica]		up	1.58545	0.0290108	reproductive process;reproduction;establishment of localization;developmental process;multicellular organismal process;cellular process;response to stimulus;localization;metabolic process	organelle;cell part;cell	binding;catalytic activity	Translation, ribosomal structure and biogenesis ;	Aminoacyl-tRNA biosynthesis	GO:0006497,protein amino acid lipidation;GO:0034960,cellular biopolymer metabolic process;GO:0019318,hexose metabolic process;GO:0006950,response to stress;GO:0006970,response to osmotic stress;GO:0042221,response to chemical stimulus;GO:0048731,system development;GO:0046365,monosaccharide catabolic process;GO:0031365,N-terminal protein amino acid modification;GO:0006399,tRNA metabolic process;GO…	GO:0043231,intracellular membrane-bounded organelle;GO:0043229,intracellular organelle;GO:0044424,intracellular part;GO:0044444,cytoplasmic part;GO:0009536,plastid;GO:0005737,cytoplasm;GO:0005623,cell;GO:0043226,organelle;GO:0005622,intracellular;GO:0044464,cell part;GO:0043227,membrane-bounded organelle	GO:0001882,nucleoside binding;GO:0001883,purine nucleoside binding;GO:0004812,aminoacyl-tRNA ligase activity;GO:0032549,ribonucleoside binding;GO:0016876,ligase activity, forming aminoacyl-tRNA and related compounds;GO:0032550,purine ribonucleoside binding;GO:0016875,ligase activity, forming carbon-oxygen bonds;GO:0003824,catalytic activity;GO:0016874,ligase activity;GO:0005488,binding	ko00970,Aminoacyl-tRNA biosynthesis
257	gi|514792676	PREDICTED: obg-like ATPase 1 [Setaria italica]		up	2.89092	0.0202829	response to stimulus;establishment of localization;localization;metabolic process;cellular process	cell part;cell	binding;catalytic activity	Translation, ribosomal structure and biogenesis ;		GO:0019318,hexose metabolic process;GO:0033036,macromolecule localization;GO:0006950,response to stress;GO:0046907,intracellular transport;GO:0006970,response to osmotic stress;GO:0042221,response to chemical stimulus;GO:0046365,monosaccharide catabolic process;GO:0044238,primary metabolic process;GO:0006007,glucose catabolic process;GO:0019320,hexose catabolic process;GO:0010035,response to inor…	GO:0044424,intracellular part;GO:0044444,cytoplasmic part;GO:0005737,cytoplasm;GO:0005623,cell;GO:0044425,membrane part;GO:0005622,intracellular;GO:0005886,plasma membrane;GO:0044464,cell part;GO:0030054,cell junction;GO:0005911,cell-cell junction;GO:0044459,plasma membrane part;GO:0016020,membrane	GO:0001882,nucleoside binding;GO:0001883,purine nucleoside binding;GO:0032549,ribonucleoside binding;GO:0016829,lyase activity;GO:0032550,purine ribonucleoside binding;GO:0003824,catalytic activity;GO:0005488,binding
260	gi|514734962	PREDICTED: brefeldin A-inhibited guanine nucleotide-exchange protein 5 [Setaria italica]		down	0.629543	0.0135745				General function prediction only ;	Plant-pathogen interaction				ko04626,Plant-pathogen interaction
287	gi|514763605	PREDICTED: peroxidase 1-like [Setaria italica]		down	0.620341	0.00863003	response to stimulus	cell part;cell	binding;catalytic activity;antioxidant activity		Phenylalanine metabolism;Metabolic pathways;Methane metabolism;Phenylpropanoid biosynthesis;Biosynthesis of secondary metabolites	GO:0050896,response to stimulus;GO:0006950,response to stress	GO:0044424,intracellular part;GO:0044464,cell part;GO:0005737,cytoplasm;GO:0005623,cell;GO:0005622,intracellular	GO:0043167,ion binding;GO:0043169,cation binding;GO:0016209,antioxidant activity;GO:0046906,tetrapyrrole binding;GO:0003824,catalytic activity;GO:0005488,binding	ko01110,Biosynthesis of secondary metabolites;ko00360,Phenylalanine metabolism;ko01100,Metabolic pathways;ko00680,Methane metabolism;ko00940,Phenylpropanoid biosynthesis
289	gi|514761465	PREDICTED: long chain acyl-CoA synthetase 4-like [Setaria italica]		up	2.45291	0.0213167	response to stimulus;metabolic process;cellular process	organelle;cell part;cell	catalytic activity	Lipid transport and metabolism ;	Metabolic pathways;Adipocytokine signaling pathway;PPAR signaling pathway;Fatty acid metabolism;Peroxisome	GO:0006952,defense response;GO:0006082,organic acid metabolic process;GO:0006950,response to stress;GO:0044238,primary metabolic process;GO:0042180,cellular ketone metabolic process;GO:0009698,phenylpropanoid metabolic process;GO:0044237,cellular metabolic process;GO:0006575,cellular amino acid derivative metabolic process;GO:0008152,metabolic process;GO:0009699,phenylpropanoid biosynthetic proce…	GO:0043231,intracellular membrane-bounded organelle;GO:0043229,intracellular organelle;GO:0044424,intracellular part;GO:0044444,cytoplasmic part;GO:0005737,cytoplasm;GO:0005623,cell;GO:0043226,organelle;GO:0005622,intracellular;GO:0044464,cell part;GO:0043227,membrane-bounded organelle;GO:0016020,membrane	GO:0016877,ligase activity, forming carbon-sulfur bonds;GO:0003824,catalytic activity;GO:0016874,ligase activity	ko04146,Peroxisome;ko03320,PPAR signaling pathway;ko00071,Fatty acid metabolism;ko01100,Metabolic pathways;ko04920,Adipocytokine signaling pathway
290	gi|836016521	PREDICTED: hydroquinone glucosyltransferase-like [Setaria italica]		up	5.3857	0.00237062	response to stimulus;metabolic process	organelle;cell part;cell	catalytic activity			GO:0050896,response to stimulus;GO:0042221,response to chemical stimulus;GO:0008152,metabolic process	GO:0043231,intracellular membrane-bounded organelle;GO:0043229,intracellular organelle;GO:0044424,intracellular part;GO:0044464,cell part;GO:0005623,cell;GO:0043227,membrane-bounded organelle;GO:0043226,organelle;GO:0005622,intracellular	GO:0016740,transferase activity;GO:0008194,UDP-glycosyltransferase activity;GO:0016757,transferase activity, transferring glycosyl groups;GO:0003824,catalytic activity;GO:0046527,glucosyltransferase activity;GO:0016758,transferase activity, transferring hexosyl groups;GO:0035251,UDP-glucosyltransferase activity
292	gi|514777284	PREDICTED: glyoxysomal fatty acid beta-oxidation multifunctional protein MFP-a [Setaria italica]		up	1.55075	0.00532107	cellular component organization or biogenesis;developmental process;metabolic process;multicellular organismal process;cellular process	organelle;cell part;cell;organelle part;membrane-enclosed lumen	binding;catalytic activity	Lipid transport and metabolism ;	Metabolic pathways;alpha-Linolenic acid metabolism	GO:0043248,proteasome assembly;GO:0016054,organic acid catabolic process;GO:0034960,cellular biopolymer metabolic process;GO:0019941,modification-dependent protein catabolic process;GO:0070271,protein complex biogenesis;GO:0042221,response to chemical stimulus;GO:0043623,cellular protein complex assembly;GO:0044238,primary metabolic process;GO:0034621,cellular macromolecular complex subunit organ…	GO:0043229,intracellular organelle;GO:0044446,intracellular organelle part;GO:0044444,cytoplasmic part;GO:0031981,nuclear lumen;GO:0042579,microbody;GO:0044422,organelle part;GO:0043233,organelle lumen;GO:0044464,cell part;GO:0005911,cell-cell junction;GO:0043227,membrane-bounded organelle;GO:0043232,intracellular non-membrane-bounded organelle;GO:0043231,intracellular membrane-bounded organelle;…	GO:0016829,lyase activity;GO:0016863,intramolecular oxidoreductase activity, transposing C=C bonds;GO:0005515,protein binding;GO:0003824,catalytic activity;GO:0016614,oxidoreductase activity, acting on CH-OH group of donors;GO:0015631,tubulin binding;GO:0016616,oxidoreductase activity, acting on the CH-OH group of donors, NAD or NADP as acceptor;GO:0016854,racemase and epimerase activity;GO:00164…	ko00592,alpha-Linolenic acid metabolism;ko01100,Metabolic pathways
299	gi|514818912	PREDICTED: phospho-2-dehydro-3-deoxyheptonate aldolase 1, chloroplastic-like [Setaria italica]		down	0.609211	0.00795774	response to stimulus;immune system process;multi-organism process;metabolic process;cellular process	organelle;cell part;cell	catalytic activity	Amino acid transport and metabolism ;	Metabolic pathways;Phenylalanine, tyrosine and tryptophan biosynthesis;Biosynthesis of secondary metabolites	GO:0033554,cellular response to stress;GO:0043648,dicarboxylic acid metabolic process;GO:0046394,carboxylic acid biosynthetic process;GO:0006950,response to stress;GO:0044238,primary metabolic process;GO:0009607,response to biotic stimulus;GO:0009309,amine biosynthetic process;GO:0009698,phenylpropanoid metabolic process;GO:0044271,nitrogen compound biosynthetic process;GO:0006520,cellular amino …	GO:0043231,intracellular membrane-bounded organelle;GO:0043229,intracellular organelle;GO:0044424,intracellular part;GO:0044444,cytoplasmic part;GO:0009536,plastid;GO:0005737,cytoplasm;GO:0005623,cell;GO:0043226,organelle;GO:0005622,intracellular;GO:0044464,cell part;GO:0043227,membrane-bounded organelle	GO:0016740,transferase activity;GO:0016765,transferase activity, transferring alkyl or aryl (other than methyl) groups;GO:0003824,catalytic activity	ko01110,Biosynthesis of secondary metabolites;ko00400,Phenylalanine, tyrosine and tryptophan biosynthesis;ko01100,Metabolic pathways
302	gi|242055091	hypothetical protein SORBIDRAFT_03g040890 [Sorghum bicolor]		up	2.80321	0.0115192	establishment of localization;cellular component organization or biogenesis;localization;cellular process	organelle;cell part;cell;organelle part	binding	Chromatin structure and dynamics ;Intracellular trafficking, secretion, and vesicular transport ;	SNARE interactions in vesicular transport	GO:0006325,chromatin organization;GO:0034613,cellular protein localization;GO:0006996,organelle organization;GO:0033036,macromolecule localization;GO:0022402,cell cycle process;GO:0046907,intracellular transport;GO:0045184,establishment of protein localization;GO:0008104,protein localization;GO:0034621,cellular macromolecular complex subunit organization;GO:0051641,cellular localization;GO:000027…	GO:0043229,intracellular organelle;GO:0044446,intracellular organelle part;GO:0044444,cytoplasmic part;GO:0044422,organelle part;GO:0044464,cell part;GO:0043227,membrane-bounded organelle;GO:0043232,intracellular non-membrane-bounded organelle;GO:0043231,intracellular membrane-bounded organelle;GO:0044424,intracellular part;GO:0005737,cytoplasm;GO:0005623,cell;GO:0005694,chromosome;GO:0044425,mem…	GO:0003676,nucleic acid binding;GO:0005515,protein binding;GO:0005488,binding;GO:0046983,protein dimerization activity	ko04130,SNARE interactions in vesicular transport
308	gi|514752288	PREDICTED: proline--tRNA ligase, cytoplasmic [Setaria italica]		up	2.31541	0.00190658	metabolic process;cellular process	cell part;cell	binding;catalytic activity	Translation, ribosomal structure and biogenesis ;	Aminoacyl-tRNA biosynthesis	GO:0034960,cellular biopolymer metabolic process;GO:0044238,primary metabolic process;GO:0006399,tRNA metabolic process;GO:0043283,biopolymer metabolic process;GO:0034645,cellular macromolecule biosynthetic process;GO:0006520,cellular amino acid metabolic process;GO:0043284,biopolymer biosynthetic process;GO:0043039,tRNA aminoacylation;GO:0043170,macromolecule metabolic process;GO:0034660,ncRNA m…	GO:0044424,intracellular part;GO:0044444,cytoplasmic part;GO:0005737,cytoplasm;GO:0005623,cell;GO:0044425,membrane part;GO:0005622,intracellular;GO:0005886,plasma membrane;GO:0044464,cell part;GO:0030054,cell junction;GO:0005911,cell-cell junction;GO:0044459,plasma membrane part;GO:0016020,membrane	GO:0001882,nucleoside binding;GO:0001883,purine nucleoside binding;GO:0004812,aminoacyl-tRNA ligase activity;GO:0032549,ribonucleoside binding;GO:0016876,ligase activity, forming aminoacyl-tRNA and related compounds;GO:0032550,purine ribonucleoside binding;GO:0016875,ligase activity, forming carbon-oxygen bonds;GO:0003824,catalytic activity;GO:0016874,ligase activity;GO:0005488,binding	ko00970,Aminoacyl-tRNA biosynthesis
319	gi|514793924	PREDICTED: 60S acidic ribosomal protein P0 [Setaria italica]		up	2.24557	0.000495817	response to stimulus;cellular component organization or biogenesis;metabolic process;cellular process	extracellular region;organelle;macromolecular complex;cell part;cell;organelle part;membrane-enclosed lumen	structural molecule activity;binding	Translation, ribosomal structure and biogenesis ;	Ribosome	GO:0034960,cellular biopolymer metabolic process;GO:0044267,cellular protein metabolic process;GO:0006950,response to stress;GO:0006970,response to osmotic stress;GO:0042221,response to chemical stimulus;GO:0009451,RNA modification;GO:0010038,response to metal ion;GO:0044238,primary metabolic process;GO:0044237,cellular metabolic process;GO:0043412,biopolymer modification;GO:0043283,biopolymer me…	GO:0043229,intracellular organelle;GO:0044446,intracellular organelle part;GO:0030529,ribonucleoprotein complex;GO:0044444,cytoplasmic part;GO:0009536,plastid;GO:0031981,nuclear lumen;GO:0044422,organelle part;GO:0043233,organelle lumen;GO:0044464,cell part;GO:0005911,cell-cell junction;GO:0043227,membrane-bounded organelle;GO:0043231,intracellular membrane-bounded organelle;GO:0044424,intracellu…	GO:0043167,ion binding;GO:0043169,cation binding;GO:0005198,structural molecule activity;GO:0046872,metal ion binding;GO:0005488,binding;GO:0046914,transition metal ion binding	ko03010,Ribosome
326	gi|514743019	PREDICTED: glutathione S-transferase 4-like [Setaria italica]		up	6.71632	0.000322724			catalytic activity	Posttranslational modification, protein turnover, chaperones ;	Glutathione metabolism;Metabolism of xenobiotics by cytochrome P450;Drug metabolism - cytochrome P450			GO:0016740,transferase activity;GO:0016765,transferase activity, transferring alkyl or aryl (other than methyl) groups;GO:0003824,catalytic activity	ko00480,Glutathione metabolism;ko00982,Drug metabolism - cytochrome P450;ko00980,Metabolism of xenobiotics by cytochrome P450
335	gi|514812540	PREDICTED: pirin-like protein isoform X3 [Setaria italica]		up	14.3925	1.1e-05	response to stimulus;regulation of biological process;signaling;establishment of localization;localization;biological regulation;cellular process	organelle;cell part;cell	binding	General function prediction only ;		GO:0065007,biological regulation;GO:0033554,cellular response to stress;GO:0031667,response to nutrient levels;GO:0031668,cellular response to extracellular stimulus;GO:0009605,response to external stimulus;GO:0000041,transition metal ion transport;GO:0006950,response to stress;GO:0042221,response to chemical stimulus;GO:0009416,response to light stimulus;GO:0009719,response to endogenous stimulu…	GO:0043231,intracellular membrane-bounded organelle;GO:0043229,intracellular organelle;GO:0044424,intracellular part;GO:0044464,cell part;GO:0005623,cell;GO:0043227,membrane-bounded organelle;GO:0043226,organelle;GO:0016020,membrane;GO:0005622,intracellular	GO:0005515,protein binding;GO:0005488,binding
348	gi|514743429	PREDICTED: glutamate--cysteine ligase A, chloroplastic [Setaria italica]		up	1.93795	0.00122868	response to stimulus;multi-organism process;developmental process;metabolic process;multicellular organismal process;cellular process	organelle;cell part;cell;organelle part	binding;catalytic activity	Coenzyme transport and metabolism ;	Metabolic pathways;Glutathione metabolism	GO:0009617,response to bacterium;GO:0019318,hexose metabolic process;GO:0006950,response to stress;GO:0006970,response to osmotic stress;GO:0042221,response to chemical stimulus;GO:0046365,monosaccharide catabolic process;GO:0009719,response to endogenous stimulus;GO:0009607,response to biotic stimulus;GO:0046483,heterocycle metabolic process;GO:0043283,biopolymer metabolic process;GO:0019757,gly…	GO:0043231,intracellular membrane-bounded organelle;GO:0043229,intracellular organelle;GO:0044446,intracellular organelle part;GO:0044424,intracellular part;GO:0044444,cytoplasmic part;GO:0009536,plastid;GO:0005737,cytoplasm;GO:0009532,plastid stroma;GO:0005623,cell;GO:0043226,organelle;GO:0005622,intracellular;GO:0044422,organelle part;GO:0044435,plastid part;GO:0044464,cell part;GO:0043227,memb…	GO:0001882,nucleoside binding;GO:0001883,purine nucleoside binding;GO:0032549,ribonucleoside binding;GO:0032550,purine ribonucleoside binding;GO:0003824,catalytic activity;GO:0016879,ligase activity, forming carbon-nitrogen bonds;GO:0016874,ligase activity;GO:0005488,binding	ko00480,Glutathione metabolism;ko01100,Metabolic pathways
350	gi|514748322	PREDICTED: sulfite reductase [ferredoxin], chloroplastic [Setaria italica]		up	1.56265	0.00504333	response to stimulus;establishment of localization;cellular component organization or biogenesis;localization;metabolic process;biological regulation;cellular process	extracellular region;organelle;cell part;cell;organelle part	binding;catalytic activity	Inorganic ion transport and metabolism ;	Metabolic pathways;Microbial metabolism in diverse environments;Sulfur metabolism;Selenoamino acid metabolism	GO:0065007,biological regulation;GO:0019318,hexose metabolic process;GO:0006950,response to stress;GO:0006970,response to osmotic stress;GO:0042221,response to chemical stimulus;GO:0046365,monosaccharide catabolic process;GO:0046483,heterocycle metabolic process;GO:0019757,glycosinolate metabolic process;GO:0006694,steroid biosynthetic process;GO:0019320,hexose catabolic process;GO:0000097,sulfur…	GO:0009526,plastid envelope;GO:0043229,intracellular organelle;GO:0044446,intracellular organelle part;GO:0044444,cytoplasmic part;GO:0009536,plastid;GO:0031967,organelle envelope;GO:0009532,plastid stroma;GO:0044422,organelle part;GO:0044435,plastid part;GO:0044464,cell part;GO:0043227,membrane-bounded organelle;GO:0043231,intracellular membrane-bounded organelle;GO:0044424,intracellular part;GO…	GO:0043169,cation binding;GO:0046872,metal ion binding;GO:0046906,tetrapyrrole binding;GO:0051540,metal cluster binding;GO:0003824,catalytic activity;GO:0016667,oxidoreductase activity, acting on sulfur group of donors;GO:0005488,binding;GO:0046914,transition metal ion binding;GO:0043167,ion binding;GO:0016491,oxidoreductase activity;GO:0051536,iron-sulfur cluster binding;GO:0016673,oxidoreductas…	ko01120,Microbial metabolism in diverse environments;ko00450,Selenoamino acid metabolism;ko01100,Metabolic pathways;ko00920,Sulfur metabolism
355	gi|514744350	PREDICTED: mitochondrial dicarboxylate/tricarboxylate transporter DTC-like [Setaria italica]		up	1.73187	0.0289744	response to stimulus;establishment of localization;localization;metabolic process;cellular process	organelle;cell part;cell;organelle part	transporter activity		Proximal tubule bicarbonate reclamation;Parkinson's disease;Calcium signaling pathway;Huntington's disease	GO:0016052,carbohydrate catabolic process;GO:0005996,monosaccharide metabolic process;GO:0019318,hexose metabolic process;GO:0045333,cellular respiration;GO:0042221,response to chemical stimulus;GO:0046365,monosaccharide catabolic process;GO:0010038,response to metal ion;GO:0015849,organic acid transport;GO:0044238,primary metabolic process;GO:0015980,energy derivation by oxidation of organic com…	GO:0009526,plastid envelope;GO:0043229,intracellular organelle;GO:0044446,intracellular organelle part;GO:0019866,organelle inner membrane;GO:0044444,cytoplasmic part;GO:0009536,plastid;GO:0031967,organelle envelope;GO:0044422,organelle part;GO:0044435,plastid part;GO:0044464,cell part;GO:0005911,cell-cell junction;GO:0031090,organelle membrane;GO:0043227,membrane-bounded organelle;GO:0043231,int…	GO:0022892,substrate-specific transporter activity;GO:0005215,transporter activity;GO:0022857,transmembrane transporter activity;GO:0022891,substrate-specific transmembrane transporter activity	ko04964,Proximal tubule bicarbonate reclamation;ko04020,Calcium signaling pathway;ko05016,Huntington's disease;ko05012,Parkinson's disease
370	gi|514762850	PREDICTED: dynamin-2A-like [Setaria italica]		up	1.54604	0.00706416	response to stimulus;establishment of localization;cellular component organization or biogenesis;localization;metabolic process;cellular process	organelle;cell part;cell;organelle part	binding;catalytic activity	General function prediction only ;	Endocytosis;Fc gamma R-mediated phagocytosis;Bacterial invasion of epithelial cells	GO:0046907,intracellular transport;GO:0042221,response to chemical stimulus;GO:0044238,primary metabolic process;GO:0009719,response to endogenous stimulus;GO:0046483,heterocycle metabolic process;GO:0009150,purine ribonucleotide metabolic process;GO:0016044,membrane organization;GO:0046700,heterocycle catabolic process;GO:0048193,Golgi vesicle transport;GO:0009725,response to hormone stimulus;GO…	GO:0043229,intracellular organelle;GO:0044444,cytoplasmic part;GO:0031982,vesicle;GO:0044422,organelle part;GO:0044464,cell part;GO:0005911,cell-cell junction;GO:0031090,organelle membrane;GO:0043227,membrane-bounded organelle;GO:0043231,intracellular membrane-bounded organelle;GO:0044424,intracellular part;GO:0031410,cytoplasmic vesicle;GO:0005737,cytoplasm;GO:0005623,cell;GO:0044425,membrane pa…	GO:0016817,hydrolase activity, acting on acid anhydrides;GO:0001883,purine nucleoside binding;GO:0017111,nucleoside-triphosphatase activity;GO:0008289,lipid binding;GO:0005515,protein binding;GO:0003824,catalytic activity;GO:0005488,binding;GO:0016462,pyrophosphatase activity;GO:0001882,nucleoside binding;GO:0016818,hydrolase activity, acting on acid anhydrides, in phosphorus-containing anhydride…	ko04144,Endocytosis;ko05100,Bacterial invasion of epithelial cells;ko04666,Fc gamma R-mediated phagocytosis
383	gi|670373020	PREDICTED: uncharacterized protein LOC100279878 isoform X1 [Zea mays]		down	0.582233	0.00294277	metabolic process;cellular process	cell part;cell	catalytic activity	Carbohydrate transport and metabolism ;	Metabolic pathways;Amino sugar and nucleotide sugar metabolism	GO:0005996,monosaccharide metabolic process;GO:0006066,alcohol metabolic process;GO:0005975,carbohydrate metabolic process;GO:0009987,cellular process;GO:0044238,primary metabolic process;GO:0006139,nucleobase, nucleoside, nucleotide and nucleic acid metabolic process;GO:0044237,cellular metabolic process;GO:0006807,nitrogen compound metabolic process;GO:0008152,metabolic process	GO:0044464,cell part;GO:0005623,cell;GO:0016020,membrane	GO:0016779,nucleotidyltransferase activity;GO:0016740,transferase activity;GO:0016772,transferase activity, transferring phosphorus-containing groups;GO:0003824,catalytic activity	ko00520,Amino sugar and nucleotide sugar metabolism;ko01100,Metabolic pathways
389	gi|514778558	PREDICTED: ABC transporter G family member 36 [Setaria italica]		up	1.68567	0.00632471	response to stimulus;establishment of localization;localization;metabolic process;cellular process	cell part;cell	binding;catalytic activity	Amino acid transport and metabolism ;Defense mechanisms ;General function prediction only ;	ABC transporters;Bile secretion;Spliceosome	GO:0006950,response to stress;GO:0042221,response to chemical stimulus;GO:0044238,primary metabolic process;GO:0046483,heterocycle metabolic process;GO:0009150,purine ribonucleotide metabolic process;GO:0046700,heterocycle catabolic process;GO:0009166,nucleotide catabolic process;GO:0000302,response to reactive oxygen species;GO:0055086,nucleobase, nucleoside and nucleotide metabolic process;GO:0…	GO:0044464,cell part;GO:0005623,cell;GO:0031224,intrinsic to membrane;GO:0044425,membrane part;GO:0016020,membrane	GO:0016817,hydrolase activity, acting on acid anhydrides;GO:0001883,purine nucleoside binding;GO:0017111,nucleoside-triphosphatase activity;GO:0003824,catalytic activity;GO:0005488,binding;GO:0016462,pyrophosphatase activity;GO:0001882,nucleoside binding;GO:0016818,hydrolase activity, acting on acid anhydrides, in phosphorus-containing anhydrides;GO:0032549,ribonucleoside binding;GO:0032550,purin…	ko02010,ABC transporters;ko03040,Spliceosome;ko04976,Bile secretion
392	gi|514733963	PREDICTED: probable protein phosphatase 2C 62 [Setaria italica]		up	1.64622	0.00228424	metabolic process;biological regulation;cellular process		catalytic activity	Signal transduction mechanisms ;		GO:0065007,biological regulation;GO:0009683,indoleacetic acid metabolic process;GO:0006082,organic acid metabolic process;GO:0006576,biogenic amine metabolic process;GO:0044238,primary metabolic process;GO:0009850,auxin metabolic process;GO:0044106,cellular amine metabolic process;GO:0042430,indole and derivative metabolic process;GO:0046483,heterocycle metabolic process;GO:0042180,cellular keton…		GO:0016791,phosphatase activity;GO:0003824,catalytic activity;GO:0042578,phosphoric ester hydrolase activity;GO:0016787,hydrolase activity;GO:0016788,hydrolase activity, acting on ester bonds
395	gi|835950552	PREDICTED: hypersensitive-induced response protein 1 [Setaria italica]	gi|514746039;gi|514746037;gi|514746035	up	2.4414	0.042222		organelle;cell part;cell;organelle part	binding	Posttranslational modification, protein turnover, chaperones ;			GO:0043229,intracellular organelle;GO:0044444,cytoplasmic part;GO:0009536,plastid;GO:0044422,organelle part;GO:0044464,cell part;GO:0005911,cell-cell junction;GO:0031090,organelle membrane;GO:0043227,membrane-bounded organelle;GO:0043231,intracellular membrane-bounded organelle;GO:0044424,intracellular part;GO:0005737,cytoplasm;GO:0005623,cell;GO:0044425,membrane part;GO:0043226,organelle;GO:0005…	GO:0005515,protein binding;GO:0005488,binding
403	gi|670375339	PREDICTED: histone H4-like [Zea mays]	gi|670426610;gi|670424720;gi|670433199;gi|670431538;gi|670429644;gi|670388831;gi|670385735;gi|670375332;gi|670361755;gi|659928143;gi|615276260;gi|514822574;gi|514818185;gi|514803420;gi|514795394;gi|514784050;gi|514749187;gi|514733060;gi|514730352;gi|514716342;gi|242088199;gi|242076918;gi|242062908;gi|242056281;gi|242054901;gi|242051971;gi|242051969;gi|242050118;gi|242044758;gi|242042459;gi|242035…	up	4.63008	0.00295531	response to stimulus;cellular component organization or biogenesis;cellular process	organelle;cell part;cell;organelle part;membrane-enclosed lumen	binding	Chromatin structure and dynamics ;	Shigellosis;Regulation of actin cytoskeleton;Systemic lupus erythematosus	GO:0006325,chromatin organization;GO:0006996,organelle organization;GO:0006950,response to stress;GO:0009987,cellular process;GO:0034621,cellular macromolecular complex subunit organization;GO:0050896,response to stimulus;GO:0016043,cellular component organization;GO:0051276,chromosome organization;GO:0007010,cytoskeleton organization;GO:0043933,macromolecular complex subunit organization;GO:0034…	GO:0043229,intracellular organelle;GO:0044446,intracellular organelle part;GO:0044444,cytoplasmic part;GO:0009536,plastid;GO:0031981,nuclear lumen;GO:0044422,organelle part;GO:0043233,organelle lumen;GO:0044464,cell part;GO:0005911,cell-cell junction;GO:0031090,organelle membrane;GO:0043227,membrane-bounded organelle;GO:0043232,intracellular non-membrane-bounded organelle;GO:0043231,intracellular…	GO:0008092,cytoskeletal protein binding;GO:0003676,nucleic acid binding;GO:0005515,protein binding;GO:0005488,binding;GO:0046983,protein dimerization activity	ko04810,Regulation of actin cytoskeleton;ko05322,Systemic lupus erythematosus;ko05131,Shigellosis
408	gi|514787600	PREDICTED: actin-7-like [Setaria italica]		down	0.443026	0.0330344	cellular component organization or biogenesis;developmental process;multicellular organismal process;cellular process;response to stimulus;growth;localization;biological regulation;metabolic process	organelle;cell part;cell;organelle part;membrane-enclosed lumen	structural molecule activity;binding;catalytic activity	Cytoskeleton ;	Shigellosis;Adherens junction;Regulation of actin cytoskeleton;Phagosome;Arrhythmogenic right ventricular cardiomyopathy (ARVC);Viral myocarditis;Focal adhesion;Tight junction;Phototransduction - fly;Hypertrophic cardiomyopathy (HCM);Pathogenic Escherichia coli infection;Leukocyte transendothelial migration;Dilated cardiomyopathy;Bacterial invasion of epithelial cells;Vibrio cholerae infection	GO:0065007,biological regulation;GO:0034960,cellular biopolymer metabolic process;GO:0008361,regulation of cell size;GO:0048588,developmental cell growth;GO:0019318,hexose metabolic process;GO:0033036,macromolecule localization;GO:0006950,response to stress;GO:0042221,response to chemical stimulus;GO:0048731,system development;GO:0044238,primary metabolic process;GO:0009719,response to endogenous…	GO:0009526,plastid envelope;GO:0044446,intracellular organelle part;GO:0031967,organelle envelope;GO:0009532,plastid stroma;GO:0031981,nuclear lumen;GO:0044422,organelle part;GO:0043233,organelle lumen;GO:0044435,plastid part;GO:0044464,cell part;GO:0005911,cell-cell junction;GO:0043232,intracellular non-membrane-bounded organelle;GO:0043231,intracellular membrane-bounded organelle;GO:0031974,mem…	GO:0016817,hydrolase activity, acting on acid anhydrides;GO:0001883,purine nucleoside binding;GO:0017111,nucleoside-triphosphatase activity;GO:0003824,catalytic activity;GO:0005488,binding;GO:0016462,pyrophosphatase activity;GO:0001882,nucleoside binding;GO:0005198,structural molecule activity;GO:0016818,hydrolase activity, acting on acid anhydrides, in phosphorus-containing anhydrides;GO:0032549…	ko04530,Tight junction;ko04520,Adherens junction;ko05410,Hypertrophic cardiomyopathy (HCM);ko05414,Dilated cardiomyopathy;ko04810,Regulation of actin cytoskeleton;ko04670,Leukocyte transendothelial migration;ko04510,Focal adhesion;ko05416,Viral myocarditis;ko05131,Shigellosis;ko05110,Vibrio cholerae infection;ko04745,Phototransduction - fly;ko05100,Bacterial invasion of epithelial cells;ko05130,P…
421	gi|514800958	PREDICTED: 2,3-dimethylmalate lyase-like [Setaria italica]		down	0.308726	0.00365711		organelle;cell part;cell		Carbohydrate transport and metabolism ;	Glyoxylate and dicarboxylate metabolism;Metabolic pathways;Microbial metabolism in diverse environments		GO:0043231,intracellular membrane-bounded organelle;GO:0043229,intracellular organelle;GO:0044424,intracellular part;GO:0044444,cytoplasmic part;GO:0009536,plastid;GO:0005737,cytoplasm;GO:0005623,cell;GO:0043226,organelle;GO:0005622,intracellular;GO:0044464,cell part;GO:0043227,membrane-bounded organelle		ko00630,Glyoxylate and dicarboxylate metabolism;ko01120,Microbial metabolism in diverse environments;ko01100,Metabolic pathways
436	gi|514821039	PREDICTED: ATP synthase subunit gamma, mitochondrial [Setaria italica]		up	1.6383	0.000997608	establishment of localization;cellular component organization or biogenesis;localization;metabolic process;cellular process	organelle;macromolecular complex;cell part;cell;organelle part;membrane-enclosed lumen	transporter activity;binding;catalytic activity	Energy production and conversion ;	Metabolic pathways;Alzheimer's disease;Parkinson's disease;Oxidative phosphorylation;Huntington's disease	GO:0034960,cellular biopolymer metabolic process;GO:0019941,modification-dependent protein catabolic process;GO:0046483,heterocycle metabolic process;GO:0009150,purine ribonucleotide metabolic process;GO:0009206,purine ribonucleoside triphosphate biosynthetic process;GO:0009145,purine nucleoside triphosphate biosynthetic process;GO:0043283,biopolymer metabolic process;GO:0034654,nucleobase, nucle…	GO:0044446,intracellular organelle part;GO:0031967,organelle envelope;GO:0031981,nuclear lumen;GO:0033178,proton-transporting two-sector ATPase complex, catalytic domain;GO:0044422,organelle part;GO:0043233,organelle lumen;GO:0044464,cell part;GO:0043231,intracellular membrane-bounded organelle;GO:0005739,mitochondrion;GO:0031974,membrane-enclosed lumen;GO:0005623,cell;GO:0044429,mitochondrial pa…	GO:0043169,cation binding;GO:0043492,ATPase activity, coupled to movement of substances;GO:0015078,hydrogen ion transmembrane transporter activity;GO:0017111,nucleoside-triphosphatase activity;GO:0015075,ion transmembrane transporter activity;GO:0016820,hydrolase activity, acting on acid anhydrides, catalyzing transmembrane movement of substances;GO:0003824,catalytic activity;GO:0043167,ion bindi…	ko05010,Alzheimer's disease;ko00190,Oxidative phosphorylation;ko05016,Huntington's disease;ko05012,Parkinson's disease;ko01100,Metabolic pathways
443	gi|514750922	PREDICTED: annexin D4 [Setaria italica]		down	0.583789	0.00122557	response to stimulus	cell part;cell	binding			GO:0010033,response to organic substance;GO:0009725,response to hormone stimulus;GO:0006950,response to stress;GO:0006970,response to osmotic stress;GO:0042221,response to chemical stimulus;GO:0009719,response to endogenous stimulus;GO:0050896,response to stimulus;GO:0009628,response to abiotic stimulus	GO:0005623,cell;GO:0044425,membrane part;GO:0005886,plasma membrane;GO:0030054,cell junction;GO:0044464,cell part;GO:0005911,cell-cell junction;GO:0044459,plasma membrane part;GO:0016020,membrane	GO:0005488,binding
472	gi|514809946	PREDICTED: probable inactive methyltransferase Os04g0175900 [Setaria italica]		down	0.555859	0.011237	metabolic process	cell part;cell	catalytic activity	Secondary metabolites biosynthesis, transport and catabolism ; General function prediction only ;	Flavone and flavonol biosynthesis	GO:0008152,metabolic process	GO:0044464,cell part;GO:0005623,cell	GO:0016741,transferase activity, transferring one-carbon groups;GO:0016740,transferase activity;GO:0008168,methyltransferase activity;GO:0003824,catalytic activity	ko00944,Flavone and flavonol biosynthesis
476	gi|514729640	PREDICTED: annexin D5 [Setaria italica]		up	1.68318	0.00247728	response to stimulus;cellular component organization or biogenesis;developmental process;cellular process		binding			GO:0032989,cellular component morphogenesis;GO:0032502,developmental process;GO:0006950,response to stress;GO:0006970,response to osmotic stress;GO:0000902,cell morphogenesis;GO:0009416,response to light stimulus;GO:0009314,response to radiation;GO:0048869,cellular developmental process;GO:0009664,plant-type cell wall organization;GO:0000904,cell morphogenesis involved in differentiation;GO:00070…		GO:0043167,ion binding;GO:0043169,cation binding;GO:0046872,metal ion binding;GO:0005543,phospholipid binding;GO:0008289,lipid binding;GO:0005488,binding
495	gi|226500876	LOC100283417 [Zea mays]		up	5.14664	0.0130033				Posttranslational modification, protein turnover, chaperones ;
505	gi|514818272	PREDICTED: probable glutathione S-transferase GSTU6 [Setaria italica]		up	4.29418	0.00220928	response to stimulus;developmental process;multicellular organismal process		catalytic activity	Posttranslational modification, protein turnover, chaperones ;	Glutathione metabolism;Metabolism of xenobiotics by cytochrome P450;Drug metabolism - cytochrome P450	GO:0032501,multicellular organismal process;GO:0050896,response to stimulus;GO:0009791,post-embryonic development;GO:0032502,developmental process;GO:0009628,response to abiotic stimulus;GO:0007275,multicellular organismal development;GO:0042221,response to chemical stimulus		GO:0016740,transferase activity;GO:0003824,catalytic activity	ko00480,Glutathione metabolism;ko00982,Drug metabolism - cytochrome P450;ko00980,Metabolism of xenobiotics by cytochrome P450
509	gi|514742931	PREDICTED: 40S ribosomal protein S4 [Setaria italica]		up	4.09424	0.00965776	metabolic process	organelle;macromolecular complex;cell part;cell;organelle part;membrane-enclosed lumen	structural molecule activity;binding	Translation, ribosomal structure and biogenesis ;	Ribosome	GO:0043170,macromolecule metabolic process;GO:0010467,gene expression;GO:0008152,metabolic process	GO:0043229,intracellular organelle;GO:0044446,intracellular organelle part;GO:0030529,ribonucleoprotein complex;GO:0044444,cytoplasmic part;GO:0009536,plastid;GO:0031981,nuclear lumen;GO:0044422,organelle part;GO:0043233,organelle lumen;GO:0000314,organellar small ribosomal subunit;GO:0044464,cell part;GO:0015935,small ribosomal subunit;GO:0043227,membrane-bounded organelle;GO:0043232,intracellul…	GO:0005198,structural molecule activity;GO:0003676,nucleic acid binding;GO:0003723,RNA binding;GO:0005488,binding	ko03010,Ribosome
510	gi|514725705	PREDICTED: dolichyl-diphosphooligosaccharide--protein glycosyltransferase 48 kDa subunit [Setaria italica]		up	1.63879	0.00237554	establishment of localization;cellular component organization or biogenesis;developmental process;localization;metabolic process;cellular process	organelle;cell part;cell;organelle part;membrane-enclosed lumen	catalytic activity		N-Glycan biosynthesis;Metabolic pathways;Protein processing in endoplasmic reticulum	GO:0034960,cellular biopolymer metabolic process;GO:0000902,cell morphogenesis;GO:0044238,primary metabolic process;GO:0043283,biopolymer metabolic process;GO:0034645,cellular macromolecule biosynthetic process;GO:0043413,biopolymer glycosylation;GO:0043170,macromolecule metabolic process;GO:0005976,polysaccharide metabolic process;GO:0005975,carbohydrate metabolic process;GO:0009987,cellular pro…	GO:0043229,intracellular organelle;GO:0044446,intracellular organelle part;GO:0005783,endoplasmic reticulum;GO:0044444,cytoplasmic part;GO:0031981,nuclear lumen;GO:0044422,organelle part;GO:0043233,organelle lumen;GO:0044464,cell part;GO:0005911,cell-cell junction;GO:0031090,organelle membrane;GO:0043227,membrane-bounded organelle;GO:0005618,cell wall;GO:0043231,intracellular membrane-bounded org…	GO:0016740,transferase activity;GO:0016757,transferase activity, transferring glycosyl groups;GO:0003824,catalytic activity;GO:0016758,transferase activity, transferring hexosyl groups	ko01100,Metabolic pathways;ko00510,N-Glycan biosynthesis;ko04141,Protein processing in endoplasmic reticulum
511	gi|514821008	PREDICTED: probable methionine--tRNA ligase [Setaria italica]		up	2.1064	0.0177549	response to stimulus;metabolic process;cellular process	cell part;cell	binding;catalytic activity	Translation, ribosomal structure and biogenesis ;	Selenoamino acid metabolism;Aminoacyl-tRNA biosynthesis	GO:0034960,cellular biopolymer metabolic process;GO:0042221,response to chemical stimulus;GO:0044238,primary metabolic process;GO:0006399,tRNA metabolic process;GO:0043283,biopolymer metabolic process;GO:0034645,cellular macromolecule biosynthetic process;GO:0006520,cellular amino acid metabolic process;GO:0043284,biopolymer biosynthetic process;GO:0043039,tRNA aminoacylation;GO:0043170,macromole…	GO:0044424,intracellular part;GO:0044444,cytoplasmic part;GO:0044464,cell part;GO:0005737,cytoplasm;GO:0005623,cell;GO:0005622,intracellular	GO:0043169,cation binding;GO:0004672,protein kinase activity;GO:0001883,purine nucleoside binding;GO:0016876,ligase activity, forming aminoacyl-tRNA and related compounds;GO:0016773,phosphotransferase activity, alcohol group as acceptor;GO:0003824,catalytic activity;GO:0043167,ion binding;GO:0004812,aminoacyl-tRNA ligase activity;GO:0032549,ribonucleoside binding;GO:0016301,kinase activity;GO:000…	ko00450,Selenoamino acid metabolism;ko00970,Aminoacyl-tRNA biosynthesis
515	gi|514818578	PREDICTED: 40S ribosomal protein S19 [Setaria italica]		up	4.77995	0.00566081	metabolic process;cellular process	organelle;macromolecular complex;cell part;cell;organelle part;membrane-enclosed lumen	structural molecule activity	Translation, ribosomal structure and biogenesis ;	Ribosome	GO:0043170,macromolecule metabolic process;GO:0034960,cellular biopolymer metabolic process;GO:0044260,cellular macromolecule metabolic process;GO:0009451,RNA modification;GO:0044238,primary metabolic process;GO:0009987,cellular process;GO:0006139,nucleobase, nucleoside, nucleotide and nucleic acid metabolic process;GO:0044237,cellular metabolic process;GO:0010467,gene expression;GO:0043412,biopo…	GO:0044446,intracellular organelle part;GO:0030529,ribonucleoprotein complex;GO:0031981,nuclear lumen;GO:0044422,organelle part;GO:0043233,organelle lumen;GO:0044464,cell part;GO:0005911,cell-cell junction;GO:0043232,intracellular non-membrane-bounded organelle;GO:0043231,intracellular membrane-bounded organelle;GO:0033279,ribosomal subunit;GO:0031974,membrane-enclosed lumen;GO:0005623,cell;GO:00…	GO:0005198,structural molecule activity	ko03010,Ribosome
518	gi|514742912	PREDICTED: leucine--tRNA ligase, cytoplasmic [Setaria italica]		up	2.01198	0.00368126	regulation of biological process;metabolic process;biological regulation;cellular process	organelle;cell part;cell	binding;catalytic activity	Translation, ribosomal structure and biogenesis ;	Valine, leucine and isoleucine biosynthesis;Aminoacyl-tRNA biosynthesis	GO:0065007,biological regulation;GO:0060255,regulation of macromolecule metabolic process;GO:0034960,cellular biopolymer metabolic process;GO:0006576,biogenic amine metabolic process;GO:0006595,polyamine metabolic process;GO:0044238,primary metabolic process;GO:0031326,regulation of cellular biosynthetic process;GO:0009309,amine biosynthetic process;GO:0006399,tRNA metabolic process;GO:0043283,bi…	GO:0043229,intracellular organelle;GO:0044444,cytoplasmic part;GO:0009536,plastid;GO:0044464,cell part;GO:0005911,cell-cell junction;GO:0043227,membrane-bounded organelle;GO:0043231,intracellular membrane-bounded organelle;GO:0044424,intracellular part;GO:0005737,cytoplasm;GO:0005623,cell;GO:0044425,membrane part;GO:0043226,organelle;GO:0005886,plasma membrane;GO:0005622,intracellular;GO:0030054,…	GO:0001882,nucleoside binding;GO:0001883,purine nucleoside binding;GO:0004812,aminoacyl-tRNA ligase activity;GO:0032549,ribonucleoside binding;GO:0016876,ligase activity, forming aminoacyl-tRNA and related compounds;GO:0032550,purine ribonucleoside binding;GO:0016875,ligase activity, forming carbon-oxygen bonds;GO:0003824,catalytic activity;GO:0016874,ligase activity;GO:0005488,binding	ko00290,Valine, leucine and isoleucine biosynthesis;ko00970,Aminoacyl-tRNA biosynthesis
520	gi|514821276	PREDICTED: 40S ribosomal protein S3a [Setaria italica]		up	5.20449	0.0118366	metabolic process	organelle;macromolecular complex;cell part;cell;organelle part;membrane-enclosed lumen	structural molecule activity	Translation, ribosomal structure and biogenesis ;	Ribosome	GO:0043170,macromolecule metabolic process;GO:0010467,gene expression;GO:0008152,metabolic process	GO:0043229,intracellular organelle;GO:0044446,intracellular organelle part;GO:0030529,ribonucleoprotein complex;GO:0044444,cytoplasmic part;GO:0009536,plastid;GO:0031981,nuclear lumen;GO:0044422,organelle part;GO:0043233,organelle lumen;GO:0044464,cell part;GO:0043227,membrane-bounded organelle;GO:0043231,intracellular membrane-bounded organelle;GO:0044424,intracellular part;GO:0031974,membrane-e…	GO:0005198,structural molecule activity	ko03010,Ribosome
535	gi|514809577	PREDICTED: 40S ribosomal protein S15a-1 [Setaria italica]	gi|514733733	up	1.9779	0.00555041	cellular component organization or biogenesis;metabolic process;cellular process	organelle;macromolecular complex;cell part;cell;organelle part	structural molecule activity	Translation, ribosomal structure and biogenesis ;	Ribosome	GO:0043170,macromolecule metabolic process;GO:0034960,cellular biopolymer metabolic process;GO:0044260,cellular macromolecule metabolic process;GO:0009451,RNA modification;GO:0044238,primary metabolic process;GO:0009987,cellular process;GO:0006139,nucleobase, nucleoside, nucleotide and nucleic acid metabolic process;GO:0044237,cellular metabolic process;GO:0010467,gene expression;GO:0043412,biopo…	GO:0043229,intracellular organelle;GO:0044446,intracellular organelle part;GO:0030529,ribonucleoprotein complex;GO:0044444,cytoplasmic part;GO:0009536,plastid;GO:0044422,organelle part;GO:0044464,cell part;GO:0005911,cell-cell junction;GO:0015935,small ribosomal subunit;GO:0031090,organelle membrane;GO:0043227,membrane-bounded organelle;GO:0043232,intracellular non-membrane-bounded organelle;GO:0…	GO:0005198,structural molecule activity	ko03010,Ribosome
536	gi|242042107	hypothetical protein SORBIDRAFT_01g046070 [Sorghum bicolor]	gi|226530547;gi|226528567;gi|226492207	up	2.00176	0.0314152	cellular component organization or biogenesis;metabolic process;cellular process	organelle;macromolecular complex;cell part;cell;organelle part	structural molecule activity	Translation, ribosomal structure and biogenesis ;	Ribosome	GO:0009987,cellular process;GO:0042254,ribosome biogenesis;GO:0043170,macromolecule metabolic process;GO:0044085,cellular component biogenesis;GO:0010467,gene expression;GO:0022613,ribonucleoprotein complex biogenesis;GO:0008152,metabolic process	GO:0043229,intracellular organelle;GO:0044446,intracellular organelle part;GO:0030529,ribonucleoprotein complex;GO:0044444,cytoplasmic part;GO:0044422,organelle part;GO:0044464,cell part;GO:0015935,small ribosomal subunit;GO:0043232,intracellular non-membrane-bounded organelle;GO:0044424,intracellular part;GO:0033279,ribosomal subunit;GO:0005737,cytoplasm;GO:0005623,cell;GO:0032991,macromolecular…	GO:0005198,structural molecule activity	ko03010,Ribosome
548	gi|242073842	hypothetical protein SORBIDRAFT_06g023760 [Sorghum bicolor]	gi|670374152;gi|293331001	down	0.580412	0.0179446	metabolic process	organelle;cell part;cell	catalytic activity	Carbohydrate transport and metabolism ;	Metabolic pathways;Starch and sucrose metabolism;Galactose metabolism	GO:0044238,primary metabolic process;GO:0008152,metabolic process	GO:0043231,intracellular membrane-bounded organelle;GO:0043229,intracellular organelle;GO:0044424,intracellular part;GO:0044444,cytoplasmic part;GO:0005737,cytoplasm;GO:0005623,cell;GO:0005773,vacuole;GO:0043226,organelle;GO:0005622,intracellular;GO:0030312,external encapsulating structure;GO:0044464,cell part;GO:0043227,membrane-bounded organelle;GO:0005618,cell wall	GO:0004553,hydrolase activity, hydrolyzing O-glycosyl compounds;GO:0016740,transferase activity;GO:0016757,transferase activity, transferring glycosyl groups;GO:0016798,hydrolase activity, acting on glycosyl bonds;GO:0003824,catalytic activity;GO:0016758,transferase activity, transferring hexosyl groups;GO:0016787,hydrolase activity	ko00052,Galactose metabolism;ko00500,Starch and sucrose metabolism;ko01100,Metabolic pathways
549	gi|242047002	hypothetical protein SORBIDRAFT_02g043510 [Sorghum bicolor]		up	1.74194	0.0453998	reproductive process;reproduction;regulation of biological process;multi-organism process;developmental process;multicellular organismal process;cellular process;response to stimulus;signaling;biological regulation;metabolic process	organelle;cell part;cell;organelle part	binding	Signal transduction mechanisms ; Cytoskeleton ; Cell cycle control, cell division, chromosome partitioning ; General function prediction only ;	Vascular smooth muscle contraction;Long-term potentiation;GnRH signaling pathway;Phototransduction - fly;Phototransduction;Insulin signaling pathway;Melanogenesis;Glioma;Gastric acid secretion;Oocyte meiosis;Alzheimer's disease;Plant-pathogen interaction;Neurotrophin signaling pathway;Salivary secretion;Olfactory transduction;Calcium signaling pathway;Phosphatidylinositol signaling system	GO:0065007,biological regulation;GO:0009605,response to external stimulus;GO:0042221,response to chemical stimulus;GO:0044238,primary metabolic process;GO:0009416,response to light stimulus;GO:0006732,coenzyme metabolic process;GO:0009791,post-embryonic development;GO:0007154,cell communication;GO:0019752,carboxylic acid metabolic process;GO:0009987,cellular process;GO:0044255,cellular lipid meta…	GO:0043231,intracellular membrane-bounded organelle;GO:0043229,intracellular organelle;GO:0044424,intracellular part;GO:0044444,cytoplasmic part;GO:0005737,cytoplasm;GO:0005623,cell;GO:0043226,organelle;GO:0005622,intracellular;GO:0044422,organelle part;GO:0044464,cell part;GO:0031090,organelle membrane;GO:0043227,membrane-bounded organelle;GO:0016020,membrane	GO:0043167,ion binding;GO:0043169,cation binding;GO:0046872,metal ion binding;GO:0005488,binding	ko05214,Glioma;ko04070,Phosphatidylinositol signaling system;ko04114,Oocyte meiosis;ko04910,Insulin signaling pathway;ko04720,Long-term potentiation;ko04270,Vascular smooth muscle contraction;ko04626,Plant-pathogen interaction;ko04740,Olfactory transduction;ko04744,Phototransduction;ko05010,Alzheimer's disease;ko04970,Salivary secretion;ko04745,Phototransduction - fly;ko04912,GnRH signaling pathw…
550	gi|670378104	PREDICTED: ubiquitin-60S ribosomal protein L40-2 [Zea mays]	gi|670362695;gi|670362693;gi|670362691;gi|514820807;gi|514727396;gi|242043942;gi|242036397	up	2.72422	0.0408852	reproductive process;reproduction;developmental process;metabolic process;cellular process	organelle;macromolecular complex;cell part;cell;organelle part;membrane-enclosed lumen	structural molecule activity	Posttranslational modification, protein turnover, chaperones ;Translation, ribosomal structure and biogenesis ;	Ribosome	GO:0003006,reproductive developmental process;GO:0034960,cellular biopolymer metabolic process;GO:0044267,cellular protein metabolic process;GO:0032502,developmental process;GO:0044238,primary metabolic process;GO:0044237,cellular metabolic process;GO:0043412,biopolymer modification;GO:0043283,biopolymer metabolic process;GO:0008152,metabolic process;GO:0043170,macromolecule metabolic process;GO:…	GO:0043229,intracellular organelle;GO:0044446,intracellular organelle part;GO:0030529,ribonucleoprotein complex;GO:0044444,cytoplasmic part;GO:0031981,nuclear lumen;GO:0044422,organelle part;GO:0043233,organelle lumen;GO:0015934,large ribosomal subunit;GO:0044464,cell part;GO:0043227,membrane-bounded organelle;GO:0043232,intracellular non-membrane-bounded organelle;GO:0043231,intracellular membra…	GO:0005198,structural molecule activity	ko03010,Ribosome
551	gi|514731564	PREDICTED: heat shock 70 kDa protein, mitochondrial-like [Setaria italica]		up	2.58934	0.00613914	response to stimulus;multi-organism process;metabolic process;cellular process	organelle;cell part;cell;organelle part	binding	Posttranslational modification, protein turnover, chaperones ;	RNA degradation	GO:0033554,cellular response to stress;GO:0034960,cellular biopolymer metabolic process;GO:0006950,response to stress;GO:0006970,response to osmotic stress;GO:0042221,response to chemical stimulus;GO:0044238,primary metabolic process;GO:0009416,response to light stimulus;GO:0009607,response to biotic stimulus;GO:0043283,biopolymer metabolic process;GO:0043170,macromolecule metabolic process;GO:00…	GO:0043229,intracellular organelle;GO:0044446,intracellular organelle part;GO:0044444,cytoplasmic part;GO:0009536,plastid;GO:0044422,organelle part;GO:0044464,cell part;GO:0031090,organelle membrane;GO:0043227,membrane-bounded organelle;GO:0043231,intracellular membrane-bounded organelle;GO:0044424,intracellular part;GO:0005739,mitochondrion;GO:0005737,cytoplasm;GO:0044429,mitochondrial part;GO:0…	GO:0043169,cation binding;GO:0001883,purine nucleoside binding;GO:0005515,protein binding;GO:0005488,binding;GO:0001882,nucleoside binding;GO:0043167,ion binding;GO:0032549,ribonucleoside binding;GO:0032550,purine ribonucleoside binding	ko03018,RNA degradation
555	gi|514718613	PREDICTED: mitochondrial phosphate carrier protein 3, mitochondrial-like [Setaria italica]		up	2.96668	0.0107274	response to stimulus;establishment of localization;localization;metabolic process;cellular process	organelle;cell part;cell;organelle part	binding		Proximal tubule bicarbonate reclamation	GO:0016052,carbohydrate catabolic process;GO:0005996,monosaccharide metabolic process;GO:0019318,hexose metabolic process;GO:0006950,response to stress;GO:0006970,response to osmotic stress;GO:0046365,monosaccharide catabolic process;GO:0044238,primary metabolic process;GO:0006006,glucose metabolic process;GO:0006007,glucose catabolic process;GO:0008152,metabolic process;GO:0051234,establishment …	GO:0043229,intracellular organelle;GO:0044446,intracellular organelle part;GO:0019866,organelle inner membrane;GO:0044444,cytoplasmic part;GO:0009536,plastid;GO:0031967,organelle envelope;GO:0044422,organelle part;GO:0044464,cell part;GO:0031090,organelle membrane;GO:0043227,membrane-bounded organelle;GO:0043231,intracellular membrane-bounded organelle;GO:0044424,intracellular part;GO:0005737,cyt…	GO:0005488,binding	ko04964,Proximal tubule bicarbonate reclamation
557	gi|514718289	PREDICTED: annexin D7-like [Setaria italica]		down	0.53723	0.00457411	response to stimulus	organelle;cell part;cell	binding			GO:0010035,response to inorganic substance;GO:0006950,response to stress;GO:0006970,response to osmotic stress;GO:0042221,response to chemical stimulus;GO:0009416,response to light stimulus;GO:0009314,response to radiation;GO:0050896,response to stimulus;GO:0009628,response to abiotic stimulus	GO:0043231,intracellular membrane-bounded organelle;GO:0043229,intracellular organelle;GO:0044424,intracellular part;GO:0044444,cytoplasmic part;GO:0009536,plastid;GO:0005737,cytoplasm;GO:0005623,cell;GO:0043226,organelle;GO:0005622,intracellular;GO:0044464,cell part;GO:0043227,membrane-bounded organelle;GO:0016020,membrane	GO:0043167,ion binding;GO:0043169,cation binding;GO:0046872,metal ion binding;GO:0005543,phospholipid binding;GO:0008289,lipid binding;GO:0005488,binding
562	gi|514737112	PREDICTED: alpha-galactosidase 3 [Setaria italica]		down	0.587382	0.00285775					Sphingolipid metabolism;Glycerolipid metabolism;Glycosphingolipid biosynthesis - globo series;Galactose metabolism				ko00052,Galactose metabolism;ko00600,Sphingolipid metabolism;ko00603,Glycosphingolipid biosynthesis - globo series;ko00561,Glycerolipid metabolism
565	gi|514774931	PREDICTED: eukaryotic translation initiation factor 3 subunit A [Setaria italica]	gi|514774928	up	1.65122	0.0154309	metabolic process;cellular process	macromolecular complex;cell part;cell	binding		RNA transport	GO:0034960,cellular biopolymer metabolic process;GO:0044267,cellular protein metabolic process;GO:0044238,primary metabolic process;GO:0044237,cellular metabolic process;GO:0043283,biopolymer metabolic process;GO:0034645,cellular macromolecule biosynthetic process;GO:0043284,biopolymer biosynthetic process;GO:0008152,metabolic process;GO:0043170,macromolecule metabolic process;GO:0009059,macromol…	GO:0043234,protein complex;GO:0044424,intracellular part;GO:0044444,cytoplasmic part;GO:0005737,cytoplasm;GO:0005623,cell;GO:0032991,macromolecular complex;GO:0005622,intracellular;GO:0044464,cell part;GO:0016020,membrane	GO:0008135,translation factor activity, nucleic acid binding;GO:0003676,nucleic acid binding;GO:0045182,translation regulator activity;GO:0005488,binding	ko03013,RNA transport
566	gi|514820389	PREDICTED: 40S ribosomal protein S7 [Setaria italica]		up	3.53212	0.00288323	cellular component organization or biogenesis;metabolic process;cellular process	organelle;macromolecular complex;cell part;cell;organelle part;membrane-enclosed lumen	structural molecule activity		Ribosome	GO:0009987,cellular process;GO:0042254,ribosome biogenesis;GO:0043170,macromolecule metabolic process;GO:0044085,cellular component biogenesis;GO:0010467,gene expression;GO:0022613,ribonucleoprotein complex biogenesis;GO:0008152,metabolic process	GO:0043229,intracellular organelle;GO:0044446,intracellular organelle part;GO:0030529,ribonucleoprotein complex;GO:0044444,cytoplasmic part;GO:0009536,plastid;GO:0031981,nuclear lumen;GO:0044422,organelle part;GO:0043233,organelle lumen;GO:0044464,cell part;GO:0015935,small ribosomal subunit;GO:0043227,membrane-bounded organelle;GO:0043232,intracellular non-membrane-bounded organelle;GO:0043231,i…	GO:0005198,structural molecule activity	ko03010,Ribosome
576	gi|514819069	PREDICTED: prohibitin-2, mitochondrial-like [Setaria italica]		up	5.86509	0.00792896	reproductive process;reproduction;cellular component organization or biogenesis;developmental process;metabolic process;cellular process	organelle;macromolecular complex;cell part;cell;organelle part		Posttranslational modification, protein turnover, chaperones ;		GO:0043248,proteasome assembly;GO:0034960,cellular biopolymer metabolic process;GO:0019941,modification-dependent protein catabolic process;GO:0070271,protein complex biogenesis;GO:0043623,cellular protein complex assembly;GO:0044238,primary metabolic process;GO:0034621,cellular macromolecular complex subunit organization;GO:0044257,cellular protein catabolic process;GO:0043283,biopolymer metabol…	GO:0043229,intracellular organelle;GO:0044444,cytoplasmic part;GO:0009536,plastid;GO:0030964,NADH dehydrogenase complex;GO:0044422,organelle part;GO:0044464,cell part;GO:0031090,organelle membrane;GO:0043227,membrane-bounded organelle;GO:0043231,intracellular membrane-bounded organelle;GO:0043234,protein complex;GO:0044424,intracellular part;GO:0005739,mitochondrion;GO:0005737,cytoplasm;GO:000562…
588	gi|514736413	PREDICTED: 40S ribosomal protein S9-2-like [Setaria italica]	gi|242050970;gi|242050962	up	2.64062	0.0168291	metabolic process;cellular process	organelle;macromolecular complex;cell part;cell;organelle part;membrane-enclosed lumen	structural molecule activity;binding	Translation, ribosomal structure and biogenesis ;	Ribosome	GO:0043170,macromolecule metabolic process;GO:0034960,cellular biopolymer metabolic process;GO:0044260,cellular macromolecule metabolic process;GO:0009451,RNA modification;GO:0044238,primary metabolic process;GO:0009987,cellular process;GO:0006139,nucleobase, nucleoside, nucleotide and nucleic acid metabolic process;GO:0044237,cellular metabolic process;GO:0010467,gene expression;GO:0043412,biopo…	GO:0044446,intracellular organelle part;GO:0030529,ribonucleoprotein complex;GO:0031981,nuclear lumen;GO:0044422,organelle part;GO:0043233,organelle lumen;GO:0044464,cell part;GO:0005911,cell-cell junction;GO:0043232,intracellular non-membrane-bounded organelle;GO:0043231,intracellular membrane-bounded organelle;GO:0033279,ribosomal subunit;GO:0031974,membrane-enclosed lumen;GO:0005623,cell;GO:00…	GO:0005198,structural molecule activity;GO:0003676,nucleic acid binding;GO:0003723,RNA binding;GO:0005488,binding	ko03010,Ribosome
592	gi|836031563	PREDICTED: LOW QUALITY PROTEIN: ferredoxin--NADP reductase, root isozyme, chloroplastic-like [Setaria italica]		up	1.59869	0.0370082	metabolic process;cellular process	organelle;cell part;cell	binding;catalytic activity	Inorganic ion transport and metabolism ;	Metabolic pathways;Photosynthesis	GO:0009987,cellular process;GO:0044237,cellular metabolic process;GO:0006091,generation of precursor metabolites and energy;GO:0008152,metabolic process	GO:0043231,intracellular membrane-bounded organelle;GO:0043229,intracellular organelle;GO:0044424,intracellular part;GO:0044444,cytoplasmic part;GO:0009536,plastid;GO:0005737,cytoplasm;GO:0005623,cell;GO:0043226,organelle;GO:0005622,intracellular;GO:0044464,cell part;GO:0034357,photosynthetic membrane;GO:0043227,membrane-bounded organelle;GO:0016020,membrane	GO:0043169,cation binding;GO:0046872,metal ion binding;GO:0000166,nucleotide binding;GO:0003824,catalytic activity;GO:0005488,binding;GO:0046914,transition metal ion binding;GO:0016731,oxidoreductase activity, acting on iron-sulfur proteins as donors, NAD or NADP as acceptor;GO:0043167,ion binding;GO:0016491,oxidoreductase activity;GO:0016730,oxidoreductase activity, acting on iron-sulfur protein…	ko00195,Photosynthesis;ko01100,Metabolic pathways
594	gi|514765393	PREDICTED: thiamine thiazole synthase 2, chloroplastic [Setaria italica]		down	0.663294	0.0121511	metabolic process;cellular process	organelle;cell part;cell	binding	Coenzyme transport and metabolism ;		GO:0009987,cellular process;GO:0006790,sulfur metabolic process;GO:0006766,vitamin metabolic process;GO:0046483,heterocycle metabolic process;GO:0044237,cellular metabolic process;GO:0006725,cellular aromatic compound metabolic process;GO:0006767,water-soluble vitamin metabolic process;GO:0008152,metabolic process	GO:0043231,intracellular membrane-bounded organelle;GO:0043229,intracellular organelle;GO:0044424,intracellular part;GO:0044444,cytoplasmic part;GO:0009536,plastid;GO:0005737,cytoplasm;GO:0005623,cell;GO:0043226,organelle;GO:0005622,intracellular;GO:0044464,cell part;GO:0043227,membrane-bounded organelle	GO:0043167,ion binding;GO:0043169,cation binding;GO:0005488,binding
602	gi|514791876	PREDICTED: eukaryotic translation initiation factor 2 subunit gamma-like [Setaria italica]	gi|514791872;gi|514791869	up	2.32057	0.0112098	metabolic process;cellular process	cell part;cell	binding;catalytic activity	Translation, ribosomal structure and biogenesis ;	RNA transport	GO:0034960,cellular biopolymer metabolic process;GO:0044238,primary metabolic process;GO:0046483,heterocycle metabolic process;GO:0009150,purine ribonucleotide metabolic process;GO:0043283,biopolymer metabolic process;GO:0006220,pyrimidine nucleotide metabolic process;GO:0034645,cellular macromolecule biosynthetic process;GO:0046700,heterocycle catabolic process;GO:0043284,biopolymer biosynthetic…	GO:0044424,intracellular part;GO:0044444,cytoplasmic part;GO:0044464,cell part;GO:0005737,cytoplasm;GO:0005623,cell;GO:0005622,intracellular	GO:0016817,hydrolase activity, acting on acid anhydrides;GO:0001883,purine nucleoside binding;GO:0017111,nucleoside-triphosphatase activity;GO:0008135,translation factor activity, nucleic acid binding;GO:0003676,nucleic acid binding;GO:0045182,translation regulator activity;GO:0003824,catalytic activity;GO:0005488,binding;GO:0016462,pyrophosphatase activity;GO:0001882,nucleoside binding;GO:001681…	ko03013,RNA transport
607	gi|514768035	PREDICTED: peptidyl-prolyl cis-trans isomerase CYP19-4-like isoform X2 [Setaria italica]	gi|514768031	up	2.01353	0.00966197	immune system process;multi-organism process;establishment of localization;developmental process;multicellular organismal process;cellular process;response to stimulus;localization;metabolic process	organelle;cell part;cell;organelle part	catalytic activity	Posttranslational modification, protein turnover, chaperones ;		GO:0033554,cellular response to stress;GO:0034960,cellular biopolymer metabolic process;GO:0033036,macromolecule localization;GO:0006950,response to stress;GO:0046907,intracellular transport;GO:0048731,system development;GO:0044238,primary metabolic process;GO:0009607,response to biotic stimulus;GO:0043283,biopolymer metabolic process;GO:0043170,macromolecule metabolic process;GO:0022622,root sys…	GO:0043229,intracellular organelle;GO:0044446,intracellular organelle part;GO:0044444,cytoplasmic part;GO:0044431,Golgi apparatus part;GO:0005768,endosome;GO:0009536,plastid;GO:0044422,organelle part;GO:0044464,cell part;GO:0005911,cell-cell junction;GO:0005794,Golgi apparatus;GO:0043227,membrane-bounded organelle;GO:0043231,intracellular membrane-bounded organelle;GO:0044424,intracellular part;G…	GO:0016859,cis-trans isomerase activity;GO:0016853,isomerase activity;GO:0003824,catalytic activity
609	gi|836026607	PREDICTED: germin-like protein 3-7 [Setaria italica]		up	2.41321	0.00206493	response to stimulus;establishment of localization;localization;cellular process	extracellular region;cell part;cell	binding	Carbohydrate transport and metabolism ; General function prediction only ;		GO:0033554,cellular response to stress;GO:0031667,response to nutrient levels;GO:0031668,cellular response to extracellular stimulus;GO:0009605,response to external stimulus;GO:0000041,transition metal ion transport;GO:0009991,response to extracellular stimulus;GO:0006950,response to stress;GO:0042221,response to chemical stimulus;GO:0006812,cation transport;GO:0006820,anion transport;GO:0042594,…	GO:0005576,extracellular region;GO:0044424,intracellular part;GO:0044464,cell part;GO:0005737,cytoplasm;GO:0005623,cell;GO:0005622,intracellular	GO:0043167,ion binding;GO:0043169,cation binding;GO:0046872,metal ion binding;GO:0005488,binding;GO:0046914,transition metal ion binding
626	gi|514761331	PREDICTED: proline iminopeptidase [Setaria italica]		down	0.600748	0.010222	metabolic process;cellular process	organelle;cell part;cell	catalytic activity	General function prediction only ;		GO:0016053,organic acid biosynthetic process;GO:0006082,organic acid metabolic process;GO:0046394,carboxylic acid biosynthetic process;GO:0044238,primary metabolic process;GO:0009309,amine biosynthetic process;GO:0044272,sulfur compound biosynthetic process;GO:0044106,cellular amine metabolic process;GO:0042180,cellular ketone metabolic process;GO:0044262,cellular carbohydrate metabolic process;G…	GO:0043231,intracellular membrane-bounded organelle;GO:0043229,intracellular organelle;GO:0044424,intracellular part;GO:0044444,cytoplasmic part;GO:0009536,plastid;GO:0005737,cytoplasm;GO:0005623,cell;GO:0043226,organelle;GO:0005622,intracellular;GO:0044464,cell part;GO:0043227,membrane-bounded organelle	GO:0003824,catalytic activity;GO:0016787,hydrolase activity
633	gi|242065696	hypothetical protein SORBIDRAFT_04g025290 [Sorghum bicolor]		down	0.656379	0.0152809	immune system process;regulation of biological process;multi-organism process;establishment of localization;cellular component organization or biogenesis;cellular process;response to stimulus;signaling;localization;biological regulation;metabolic process;death	organelle;cell part;cell;organelle part	transporter activity;binding;catalytic activity	Lipid transport and metabolism ;	Metabolic pathways;Biosynthesis of secondary metabolites;Terpenoid backbone biosynthesis	GO:0034960,cellular biopolymer metabolic process;GO:0006633,fatty acid biosynthetic process;GO:0042221,response to chemical stimulus;GO:0009416,response to light stimulus;GO:0046483,heterocycle metabolic process;GO:0043283,biopolymer metabolic process;GO:0043284,biopolymer biosynthetic process;GO:0009725,response to hormone stimulus;GO:0006073,cellular glucan metabolic process;GO:0006955,immune r…	GO:0009526,plastid envelope;GO:0043229,intracellular organelle;GO:0044446,intracellular organelle part;GO:0044444,cytoplasmic part;GO:0009536,plastid;GO:0031967,organelle envelope;GO:0009532,plastid stroma;GO:0044422,organelle part;GO:0044435,plastid part;GO:0044464,cell part;GO:0043227,membrane-bounded organelle;GO:0043231,intracellular membrane-bounded organelle;GO:0044424,intracellular part;GO…	GO:0043169,cation binding;GO:0015075,ion transmembrane transporter activity;GO:0046914,transition metal ion binding;GO:0043167,ion binding;GO:0015291,secondary active transmembrane transporter activity;GO:0005402,cation:sugar symporter activity;GO:0015294,solute:cation symporter activity;GO:0051536,iron-sulfur cluster binding;GO:0022857,transmembrane transporter activity;GO:0022804,active transme…	ko00900,Terpenoid backbone biosynthesis;ko01110,Biosynthesis of secondary metabolites;ko01100,Metabolic pathways
638	gi|514808492	PREDICTED: probable O-methyltransferase 2 [Setaria italica]		down	0.519162	0.0333852	metabolic process		binding;catalytic activity		Metabolic pathways;Flavone and flavonol biosynthesis;Benzoxazinoid biosynthesis;Phenylpropanoid biosynthesis;Biosynthesis of secondary metabolites	GO:0008152,metabolic process		GO:0016741,transferase activity, transferring one-carbon groups;GO:0016740,transferase activity;GO:0008168,methyltransferase activity;GO:0005515,protein binding;GO:0003824,catalytic activity;GO:0005488,binding	ko00402,Benzoxazinoid biosynthesis;ko01110,Biosynthesis of secondary metabolites;ko00944,Flavone and flavonol biosynthesis;ko01100,Metabolic pathways;ko00940,Phenylpropanoid biosynthesis
640	gi|514774234	PREDICTED: RNA-binding protein FUS [Setaria italica]		down	0.635481	0.0400136
646	gi|670427603	PREDICTED: uncharacterized protein LOC100272336 isoform X1 [Zea mays]	gi|670427601;gi|670385159;gi|514773122;gi|162462765	down	0.599251	0.00860781	cellular component organization or biogenesis;metabolic process;cellular process	organelle;macromolecular complex;cell part;cell	binding;catalytic activity	Cytoskeleton ;	Phagosome;Gap junction;Pathogenic Escherichia coli infection	GO:0070271,protein complex biogenesis;GO:0043623,cellular protein complex assembly;GO:0044238,primary metabolic process;GO:0034621,cellular macromolecular complex subunit organization;GO:0046483,heterocycle metabolic process;GO:0009150,purine ribonucleotide metabolic process;GO:0043933,macromolecular complex subunit organization;GO:0046700,heterocycle catabolic process;GO:0009166,nucleotide catab…	GO:0043229,intracellular organelle;GO:0044424,intracellular part;GO:0005623,cell;GO:0015630,microtubule cytoskeleton;GO:0032991,macromolecular complex;GO:0043226,organelle;GO:0005622,intracellular;GO:0044464,cell part;GO:0043228,non-membrane-bounded organelle;GO:0005856,cytoskeleton;GO:0043232,intracellular non-membrane-bounded organelle	GO:0016817,hydrolase activity, acting on acid anhydrides;GO:0001883,purine nucleoside binding;GO:0017111,nucleoside-triphosphatase activity;GO:0003824,catalytic activity;GO:0005488,binding;GO:0016462,pyrophosphatase activity;GO:0001882,nucleoside binding;GO:0016818,hydrolase activity, acting on acid anhydrides, in phosphorus-containing anhydrides;GO:0032549,ribonucleoside binding;GO:0032550,purin…	ko04540,Gap junction;ko05130,Pathogenic Escherichia coli infection;ko04145,Phagosome
654	gi|514800345	PREDICTED: eukaryotic peptide chain release factor GTP-binding subunit ERF3A-like [Setaria italica]		up	1.67683	0.00211562	metabolic process;cellular process	organelle;cell part;cell	binding;catalytic activity	Translation, ribosomal structure and biogenesis ;	mRNA surveillance pathway	GO:0034960,cellular biopolymer metabolic process;GO:0044238,primary metabolic process;GO:0046483,heterocycle metabolic process;GO:0009150,purine ribonucleotide metabolic process;GO:0043283,biopolymer metabolic process;GO:0034645,cellular macromolecule biosynthetic process;GO:0046700,heterocycle catabolic process;GO:0043284,biopolymer biosynthetic process;GO:0009166,nucleotide catabolic process;GO…	GO:0043231,intracellular membrane-bounded organelle;GO:0043229,intracellular organelle;GO:0044424,intracellular part;GO:0044444,cytoplasmic part;GO:0044464,cell part;GO:0005737,cytoplasm;GO:0005623,cell;GO:0043227,membrane-bounded organelle;GO:0043226,organelle;GO:0005622,intracellular	GO:0016817,hydrolase activity, acting on acid anhydrides;GO:0001883,purine nucleoside binding;GO:0017111,nucleoside-triphosphatase activity;GO:0008135,translation factor activity, nucleic acid binding;GO:0003676,nucleic acid binding;GO:0045182,translation regulator activity;GO:0003824,catalytic activity;GO:0005488,binding;GO:0016462,pyrophosphatase activity;GO:0001882,nucleoside binding;GO:001681…	ko03015,mRNA surveillance pathway
667	gi|514761776	PREDICTED: 12-oxophytodienoate reductase 1-like [Setaria italica]		up	4.54221	0.00945617	response to stimulus;metabolic process;cellular process		binding;catalytic activity	Energy production and conversion ;	Metabolic pathways;alpha-Linolenic acid metabolism	GO:0016053,organic acid biosynthetic process;GO:0006082,organic acid metabolic process;GO:0046394,carboxylic acid biosynthetic process;GO:0006950,response to stress;GO:0006633,fatty acid biosynthetic process;GO:0009694,jasmonic acid metabolic process;GO:0044238,primary metabolic process;GO:0042180,cellular ketone metabolic process;GO:0044237,cellular metabolic process;GO:0008152,metabolic process…		GO:0032553,ribonucleotide binding;GO:0000166,nucleotide binding;GO:0016491,oxidoreductase activity;GO:0003824,catalytic activity;GO:0016627,oxidoreductase activity, acting on the CH-CH group of donors;GO:0005488,binding;GO:0016628,oxidoreductase activity, acting on the CH-CH group of donors, NAD or NADP as acceptor	ko00592,alpha-Linolenic acid metabolism;ko01100,Metabolic pathways
679	gi|514801445	PREDICTED: 40S ribosomal protein S10 [Setaria italica]		up	5.66029	0.00928868	cellular component organization or biogenesis;metabolic process	organelle;macromolecular complex;cell part;cell;organelle part	structural molecule activity	Translation, ribosomal structure and biogenesis ;	Ribosome	GO:0043170,macromolecule metabolic process;GO:0010467,gene expression;GO:0008152,metabolic process	GO:0043229,intracellular organelle;GO:0044446,intracellular organelle part;GO:0030529,ribonucleoprotein complex;GO:0044444,cytoplasmic part;GO:0009536,plastid;GO:0044422,organelle part;GO:0044464,cell part;GO:0015935,small ribosomal subunit;GO:0043227,membrane-bounded organelle;GO:0043232,intracellular non-membrane-bounded organelle;GO:0043231,intracellular membrane-bounded organelle;GO:0044424,i…	GO:0005198,structural molecule activity	ko03010,Ribosome
689	gi|514733917	PREDICTED: anthocyanidin 3-O-glucosyltransferase 2-like [Setaria italica]		up	1.57951	0.0083781			catalytic activity		Phenylpropanoid biosynthesis			GO:0016740,transferase activity;GO:0016757,transferase activity, transferring glycosyl groups;GO:0003824,catalytic activity	ko00940,Phenylpropanoid biosynthesis
692	gi|242032711	hypothetical protein SORBIDRAFT_01g005360 [Sorghum bicolor]	gi|226504536	up	2.45075	0.00979229				Translation, ribosomal structure and biogenesis ;	Ribosome				ko03010,Ribosome
730	gi|514807693	PREDICTED: ACT domain-containing protein ACR12-like [Setaria italica]		up	1.75868	0.02723	response to stimulus	organelle;cell part;cell;organelle part	binding			GO:0050896,response to stimulus;GO:0006950,response to stress	GO:0009526,plastid envelope;GO:0043229,intracellular organelle;GO:0044446,intracellular organelle part;GO:0044444,cytoplasmic part;GO:0009536,plastid;GO:0031967,organelle envelope;GO:0009532,plastid stroma;GO:0044422,organelle part;GO:0044435,plastid part;GO:0044464,cell part;GO:0043227,membrane-bounded organelle;GO:0009507,chloroplast;GO:0043231,intracellular membrane-bounded organelle;GO:004442…	GO:0005488,binding;GO:0031406,carboxylic acid binding
734	gi|242043320	hypothetical protein SORBIDRAFT_02g006200 [Sorghum bicolor]		up	3.38215	0.0269703	metabolic process;cellular process	organelle;macromolecular complex;cell part;cell;organelle part;membrane-enclosed lumen	structural molecule activity;binding	Translation, ribosomal structure and biogenesis ;	Ribosome	GO:0034960,cellular biopolymer metabolic process;GO:0009451,RNA modification;GO:0044238,primary metabolic process;GO:0006221,pyrimidine nucleotide biosynthetic process;GO:0046483,heterocycle metabolic process;GO:0044237,cellular metabolic process;GO:0043412,biopolymer modification;GO:0043283,biopolymer metabolic process;GO:0006220,pyrimidine nucleotide metabolic process;GO:0006807,nitrogen compou…	GO:0044446,intracellular organelle part;GO:0030529,ribonucleoprotein complex;GO:0031981,nuclear lumen;GO:0044422,organelle part;GO:0043233,organelle lumen;GO:0044464,cell part;GO:0005911,cell-cell junction;GO:0043232,intracellular non-membrane-bounded organelle;GO:0043231,intracellular membrane-bounded organelle;GO:0033279,ribosomal subunit;GO:0031974,membrane-enclosed lumen;GO:0005623,cell;GO:00…	GO:0005198,structural molecule activity;GO:0003676,nucleic acid binding;GO:0005488,binding	ko03010,Ribosome
742	gi|514802082	PREDICTED: 60S ribosomal protein L6-3-like [Setaria italica]		up	1.96937	0.00994585	metabolic process	organelle;macromolecular complex;cell part;cell;organelle part;membrane-enclosed lumen	structural molecule activity	Translation, ribosomal structure and biogenesis ;	Ribosome	GO:0043170,macromolecule metabolic process;GO:0010467,gene expression;GO:0008152,metabolic process	GO:0044446,intracellular organelle part;GO:0030529,ribonucleoprotein complex;GO:0031981,nuclear lumen;GO:0044422,organelle part;GO:0043233,organelle lumen;GO:0044464,cell part;GO:0005911,cell-cell junction;GO:0043232,intracellular non-membrane-bounded organelle;GO:0043231,intracellular membrane-bounded organelle;GO:0033279,ribosomal subunit;GO:0031974,membrane-enclosed lumen;GO:0005623,cell;GO:00…	GO:0005198,structural molecule activity	ko03010,Ribosome
749	gi|514800279	PREDICTED: bifunctional L-3-cyanoalanine synthase/cysteine synthase 2, mitochondrial [Setaria italica]		up	2.15113	0.0363022	response to stimulus;establishment of localization;cellular component organization or biogenesis;developmental process;localization;metabolic process;biological regulation;cellular process	organelle;cell part;cell	binding;catalytic activity	Amino acid transport and metabolism ;	Metabolic pathways;Cysteine and methionine metabolism;Sulfur metabolism;Selenoamino acid metabolism;Cyanoamino acid metabolism	GO:0065007,biological regulation;GO:0019318,hexose metabolic process;GO:0006950,response to stress;GO:0006970,response to osmotic stress;GO:0042221,response to chemical stimulus;GO:0046365,monosaccharide catabolic process;GO:0046483,heterocycle metabolic process;GO:0009069,serine family amino acid metabolic process;GO:0019757,glycosinolate metabolic process;GO:0019320,hexose catabolic process;GO:…	GO:0043231,intracellular membrane-bounded organelle;GO:0043229,intracellular organelle;GO:0044424,intracellular part;GO:0044444,cytoplasmic part;GO:0009536,plastid;GO:0005737,cytoplasm;GO:0005623,cell;GO:0043226,organelle;GO:0005622,intracellular;GO:0044464,cell part;GO:0043227,membrane-bounded organelle	GO:0043169,cation binding;GO:0046872,metal ion binding;GO:0016829,lyase activity;GO:0043168,anion binding;GO:0003824,catalytic activity;GO:0005488,binding;GO:0046914,transition metal ion binding;GO:0043167,ion binding;GO:0016835,carbon-oxygen lyase activity	ko00450,Selenoamino acid metabolism;ko00270,Cysteine and methionine metabolism;ko00460,Cyanoamino acid metabolism;ko01100,Metabolic pathways;ko00920,Sulfur metabolism
750	gi|514776486	PREDICTED: glutamine--tRNA ligase-like [Setaria italica]		up	1.9787	0.0476787	reproductive process;reproduction;regulation of biological process;developmental process;multicellular organismal process;cellular process;response to stimulus;signaling;localization;biological regulation;metabolic process	cell part;cell	binding;catalytic activity	Translation, ribosomal structure and biogenesis ;	Metabolic pathways;Aminoacyl-tRNA biosynthesis	GO:0065007,biological regulation;GO:0034960,cellular biopolymer metabolic process;GO:0006950,response to stress;GO:0042221,response to chemical stimulus;GO:0048731,system development;GO:0009416,response to light stimulus;GO:0006399,tRNA metabolic process;GO:0009888,tissue development;GO:0043283,biopolymer metabolic process;GO:0007154,cell communication;GO:0043284,biopolymer biosynthetic process;G…	GO:0044424,intracellular part;GO:0044444,cytoplasmic part;GO:0044464,cell part;GO:0005737,cytoplasm;GO:0005623,cell;GO:0005622,intracellular	GO:0001882,nucleoside binding;GO:0001883,purine nucleoside binding;GO:0004812,aminoacyl-tRNA ligase activity;GO:0032549,ribonucleoside binding;GO:0016876,ligase activity, forming aminoacyl-tRNA and related compounds;GO:0032550,purine ribonucleoside binding;GO:0016875,ligase activity, forming carbon-oxygen bonds;GO:0003824,catalytic activity;GO:0016874,ligase activity;GO:0005488,binding	ko00970,Aminoacyl-tRNA biosynthesis;ko01100,Metabolic pathways
754	gi|514813493	PREDICTED: probable glutathione S-transferase GSTU1 [Setaria italica]		up	5.90679	0.000992498	response to stimulus;metabolic process;cellular process	extracellular region;organelle;cell part;cell;organelle part	binding;catalytic activity	Posttranslational modification, protein turnover, chaperones ;	Glutathione metabolism;Metabolism of xenobiotics by cytochrome P450;Drug metabolism - cytochrome P450	GO:0010035,response to inorganic substance;GO:0006950,response to stress;GO:0042221,response to chemical stimulus;GO:0010038,response to metal ion;GO:0009987,cellular process;GO:0009415,response to water;GO:0006790,sulfur metabolic process;GO:0050896,response to stimulus;GO:0009628,response to abiotic stimulus;GO:0044237,cellular metabolic process;GO:0009414,response to water deprivation;GO:00081…	GO:0043229,intracellular organelle;GO:0044446,intracellular organelle part;GO:0044444,cytoplasmic part;GO:0009536,plastid;GO:0009532,plastid stroma;GO:0044422,organelle part;GO:0044435,plastid part;GO:0044464,cell part;GO:0043227,membrane-bounded organelle;GO:0043231,intracellular membrane-bounded organelle;GO:0044424,intracellular part;GO:0005737,cytoplasm;GO:0005623,cell;GO:0043226,organelle;GO…	GO:0016740,transferase activity;GO:0016765,transferase activity, transferring alkyl or aryl (other than methyl) groups;GO:0003824,catalytic activity	ko00480,Glutathione metabolism;ko00982,Drug metabolism - cytochrome P450;ko00980,Metabolism of xenobiotics by cytochrome P450
758	gi|514802650	PREDICTED: 60S ribosomal protein L14-1 [Setaria italica]	gi|514715008	up	4.35413	0.0111083	cellular component organization or biogenesis;metabolic process;cellular process	organelle;macromolecular complex;cell part;cell;organelle part;membrane-enclosed lumen	structural molecule activity	Translation, ribosomal structure and biogenesis ;	Ribosome	GO:0034960,cellular biopolymer metabolic process;GO:0009451,RNA modification;GO:0044238,primary metabolic process;GO:0044237,cellular metabolic process;GO:0043412,biopolymer modification;GO:0043283,biopolymer metabolic process;GO:0006807,nitrogen compound metabolic process;GO:0008152,metabolic process;GO:0043170,macromolecule metabolic process;GO:0044260,cellular macromolecule metabolic process;G…	GO:0044446,intracellular organelle part;GO:0030529,ribonucleoprotein complex;GO:0031981,nuclear lumen;GO:0044422,organelle part;GO:0043233,organelle lumen;GO:0044464,cell part;GO:0005911,cell-cell junction;GO:0043232,intracellular non-membrane-bounded organelle;GO:0043231,intracellular membrane-bounded organelle;GO:0033279,ribosomal subunit;GO:0031974,membrane-enclosed lumen;GO:0005623,cell;GO:00…	GO:0005198,structural molecule activity	ko03010,Ribosome
765	gi|514764676	PREDICTED: peroxidase P7-like [Setaria italica]		down	0.411478	0.0061761	response to stimulus	cell part;cell	binding;catalytic activity;antioxidant activity		Phenylalanine metabolism;Metabolic pathways;Methane metabolism;Phenylpropanoid biosynthesis;Biosynthesis of secondary metabolites	GO:0050896,response to stimulus;GO:0006950,response to stress	GO:0044424,intracellular part;GO:0044464,cell part;GO:0005737,cytoplasm;GO:0005623,cell;GO:0005622,intracellular	GO:0043167,ion binding;GO:0043169,cation binding;GO:0016209,antioxidant activity;GO:0046906,tetrapyrrole binding;GO:0003824,catalytic activity;GO:0005488,binding	ko01110,Biosynthesis of secondary metabolites;ko00360,Phenylalanine metabolism;ko01100,Metabolic pathways;ko00680,Methane metabolism;ko00940,Phenylpropanoid biosynthesis
769	gi|514820629	PREDICTED: UDP-glucuronate 4-epimerase 2-like [Setaria italica]		up	2.13222	0.00204679	response to stimulus;metabolic process;cellular process	organelle;cell part;cell	binding;catalytic activity	Cell wall/membrane/envelope biogenesis ; Carbohydrate transport and metabolism ;Translation, ribosomal structure and biogenesis ;	Metabolic pathways;Starch and sucrose metabolism;Amino sugar and nucleotide sugar metabolism	GO:0033554,cellular response to stress;GO:0031667,response to nutrient levels;GO:0031668,cellular response to extracellular stimulus;GO:0009605,response to external stimulus;GO:0006950,response to stress;GO:0042221,response to chemical stimulus;GO:0044238,primary metabolic process;GO:0009415,response to water;GO:0042594,response to starvation;GO:0009267,cellular response to starvation;GO:0007154,…	GO:0043231,intracellular membrane-bounded organelle;GO:0043229,intracellular organelle;GO:0044424,intracellular part;GO:0044464,cell part;GO:0005623,cell;GO:0043227,membrane-bounded organelle;GO:0043226,organelle;GO:0005622,intracellular	GO:0048037,cofactor binding;GO:0016853,isomerase activity;GO:0016854,racemase and epimerase activity;GO:0003824,catalytic activity;GO:0005488,binding	ko00520,Amino sugar and nucleotide sugar metabolism;ko00500,Starch and sucrose metabolism;ko01100,Metabolic pathways
778	gi|514816468	PREDICTED: short-chain type dehydrogenase/reductase-like [Setaria italica]		up	5.21317	0.0295206	response to stimulus	organelle;cell part;cell	catalytic activity	Lipid transport and metabolism ; Secondary metabolites biosynthesis, transport and catabolism ; General function prediction only ;	Metabolic pathways;Biosynthesis of unsaturated fatty acids;Fatty acid biosynthesis	GO:0050896,response to stimulus;GO:0042221,response to chemical stimulus	GO:0043231,intracellular membrane-bounded organelle;GO:0043229,intracellular organelle;GO:0044424,intracellular part;GO:0044444,cytoplasmic part;GO:0009536,plastid;GO:0005737,cytoplasm;GO:0005623,cell;GO:0043226,organelle;GO:0005622,intracellular;GO:0044464,cell part;GO:0043227,membrane-bounded organelle	GO:0003824,catalytic activity	ko01040,Biosynthesis of unsaturated fatty acids;ko00061,Fatty acid biosynthesis;ko01100,Metabolic pathways
834	gi|514800734	PREDICTED: probable aldo-keto reductase 2 [Setaria italica]		up	1.62721	0.0059292	response to stimulus;metabolic process;cellular process	organelle;cell part;cell;organelle part	catalytic activity	Energy production and conversion ;	Ascorbate and aldarate metabolism;Metabolic pathways;Biosynthesis of secondary metabolites	GO:0019318,hexose metabolic process;GO:0006950,response to stress;GO:0006970,response to osmotic stress;GO:0042221,response to chemical stimulus;GO:0046365,monosaccharide catabolic process;GO:0044238,primary metabolic process;GO:0009698,phenylpropanoid metabolic process;GO:0006007,glucose catabolic process;GO:0019320,hexose catabolic process;GO:0009699,phenylpropanoid biosynthetic process;GO:0010…	GO:0009526,plastid envelope;GO:0043229,intracellular organelle;GO:0044446,intracellular organelle part;GO:0044444,cytoplasmic part;GO:0009536,plastid;GO:0031967,organelle envelope;GO:0044422,organelle part;GO:0044435,plastid part;GO:0044464,cell part;GO:0043227,membrane-bounded organelle;GO:0043231,intracellular membrane-bounded organelle;GO:0044424,intracellular part;GO:0005737,cytoplasm;GO:0005…	GO:0003824,catalytic activity	ko01110,Biosynthesis of secondary metabolites;ko01100,Metabolic pathways;ko00053,Ascorbate and aldarate metabolism
843	gi|514709843	PREDICTED: apoptosis-inducing factor 2-like [Setaria italica]		up	1.69364	0.0264355	response to stimulus;metabolic process;cellular process	organelle;cell part;cell	binding;catalytic activity	Energy production and conversion ;General function prediction only ;	Oxidative phosphorylation	GO:0006082,organic acid metabolic process;GO:0042221,response to chemical stimulus;GO:0006800,oxygen and reactive oxygen species metabolic process;GO:0044238,primary metabolic process;GO:0009719,response to endogenous stimulus;GO:0044106,cellular amine metabolic process;GO:0009404,toxin metabolic process;GO:0042180,cellular ketone metabolic process;GO:0009636,response to toxin;GO:0044262,cellular…	GO:0043231,intracellular membrane-bounded organelle;GO:0043229,intracellular organelle;GO:0044424,intracellular part;GO:0005623,cell;GO:0043226,organelle;GO:0044425,membrane part;GO:0005622,intracellular;GO:0005886,plasma membrane;GO:0044464,cell part;GO:0030054,cell junction;GO:0005911,cell-cell junction;GO:0043227,membrane-bounded organelle;GO:0044459,plasma membrane part;GO:0016020,membrane	GO:0000166,nucleotide binding;GO:0003824,catalytic activity;GO:0005488,binding	ko00190,Oxidative phosphorylation
873	gi|514751530	PREDICTED: ERBB-3 BINDING PROTEIN 1 [Setaria italica]		up	2.47816	0.035325	response to stimulus;establishment of localization;developmental process;localization;metabolic process;multicellular organismal process;cellular process	organelle;cell part;cell;organelle part;membrane-enclosed lumen	binding;catalytic activity	Translation, ribosomal structure and biogenesis ;		GO:0034960,cellular biopolymer metabolic process;GO:0033036,macromolecule localization;GO:0046907,intracellular transport;GO:0044238,primary metabolic process;GO:0009416,response to light stimulus;GO:0000278,mitotic cell cycle;GO:0046483,heterocycle metabolic process;GO:0000338,protein deneddylation;GO:0043283,biopolymer metabolic process;GO:0006220,pyrimidine nucleotide metabolic process;GO:0010…	GO:0043229,intracellular organelle;GO:0044446,intracellular organelle part;GO:0044444,cytoplasmic part;GO:0031981,nuclear lumen;GO:0044422,organelle part;GO:0043233,organelle lumen;GO:0044464,cell part;GO:0043227,membrane-bounded organelle;GO:0043231,intracellular membrane-bounded organelle;GO:0044424,intracellular part;GO:0031974,membrane-enclosed lumen;GO:0005737,cytoplasm;GO:0005623,cell;GO:00…	GO:0008233,peptidase activity;GO:0003676,nucleic acid binding;GO:0070011,peptidase activity, acting on L-amino acid peptides;GO:0008238,exopeptidase activity;GO:0003824,catalytic activity;GO:0016787,hydrolase activity;GO:0005488,binding
879	gi|514809573	PREDICTED: 3-hydroxyisobutyryl-CoA hydrolase 1-like [Setaria italica]		up	1.5463	0.00964335	response to stimulus;metabolic process;cellular process	organelle;cell part;cell	catalytic activity	Lipid transport and metabolism ;	Metabolic pathways;Propanoate metabolism;beta-Alanine metabolism;Valine, leucine and isoleucine degradation	GO:0016054,organic acid catabolic process;GO:0006950,response to stress;GO:0042221,response to chemical stimulus;GO:0044238,primary metabolic process;GO:0009719,response to endogenous stimulus;GO:0044242,cellular lipid catabolic process;GO:0016042,lipid catabolic process;GO:0006520,cellular amino acid metabolic process;GO:0009725,response to hormone stimulus;GO:0019752,carboxylic acid metabolic p…	GO:0043231,intracellular membrane-bounded organelle;GO:0043229,intracellular organelle;GO:0044424,intracellular part;GO:0044444,cytoplasmic part;GO:0009536,plastid;GO:0005737,cytoplasm;GO:0005623,cell;GO:0043226,organelle;GO:0005622,intracellular;GO:0044464,cell part;GO:0043227,membrane-bounded organelle	GO:0003824,catalytic activity;GO:0016790,thiolester hydrolase activity;GO:0016289,CoA hydrolase activity;GO:0016787,hydrolase activity;GO:0016788,hydrolase activity, acting on ester bonds	ko00280,Valine, leucine and isoleucine degradation;ko00410,beta-Alanine metabolism;ko01100,Metabolic pathways;ko00640,Propanoate metabolism
881	gi|514742381	PREDICTED: COP9 signalosome complex subunit 5b-like [Setaria italica]		down	0.619154	0.00667725	reproductive process;reproduction;cellular component organization or biogenesis;developmental process;multicellular organismal process;cellular process;response to stimulus;metabolic process	macromolecular complex	binding	General function prediction only ;		GO:0032259,methylation;GO:0034960,cellular biopolymer metabolic process;GO:0006950,response to stress;GO:0042221,response to chemical stimulus;GO:0006730,one-carbon metabolic process;GO:0009416,response to light stimulus;GO:0009719,response to endogenous stimulus;GO:0000278,mitotic cell cycle;GO:0000338,protein deneddylation;GO:0043283,biopolymer metabolic process;GO:0043284,biopolymer biosynthet…	GO:0043234,protein complex;GO:0032991,macromolecular complex	GO:0005488,binding
890	gi|514774057	PREDICTED: 40S ribosomal protein S5-like [Setaria italica]		up	1.69003	0.0491598	metabolic process;cellular process	organelle;macromolecular complex;cell part;cell;organelle part	structural molecule activity;binding;catalytic activity	Translation, ribosomal structure and biogenesis ;	Ribosome	GO:0043170,macromolecule metabolic process;GO:0034960,cellular biopolymer metabolic process;GO:0044260,cellular macromolecule metabolic process;GO:0044267,cellular protein metabolic process;GO:0019538,protein metabolic process;GO:0006464,protein modification process;GO:0044238,primary metabolic process;GO:0009987,cellular process;GO:0010467,gene expression;GO:0043412,biopolymer modification;GO:00…	GO:0043229,intracellular organelle;GO:0044446,intracellular organelle part;GO:0030529,ribonucleoprotein complex;GO:0044444,cytoplasmic part;GO:0009536,plastid;GO:0044422,organelle part;GO:0044464,cell part;GO:0005911,cell-cell junction;GO:0015935,small ribosomal subunit;GO:0031090,organelle membrane;GO:0043227,membrane-bounded organelle;GO:0043232,intracellular non-membrane-bounded organelle;GO:0…	GO:0016301,kinase activity;GO:0004672,protein kinase activity;GO:0001883,purine nucleoside binding;GO:0003676,nucleic acid binding;GO:0016772,transferase activity, transferring phosphorus-containing groups;GO:0016773,phosphotransferase activity, alcohol group as acceptor;GO:0003824,catalytic activity;GO:0005488,binding;GO:0005198,structural molecule activity;GO:0001882,nucleoside binding;GO:00167…	ko03010,Ribosome
903	gi|514787183	PREDICTED: glutathione transferase GST 23-like [Setaria italica]		up	7.41734	0.00105409			catalytic activity	Posttranslational modification, protein turnover, chaperones ;	Glutathione metabolism;Metabolism of xenobiotics by cytochrome P450;Drug metabolism - cytochrome P450			GO:0016740,transferase activity;GO:0003824,catalytic activity	ko00480,Glutathione metabolism;ko00982,Drug metabolism - cytochrome P450;ko00980,Metabolism of xenobiotics by cytochrome P450
909	gi|835951168	PREDICTED: valine--tRNA ligase, mitochondrial 1-like isoform X3 [Setaria italica]	gi|835951163;gi|514742024;gi|514742017	up	1.70261	0.0111868	reproductive process;reproduction;regulation of biological process;developmental process;metabolic process;biological regulation;cellular process	organelle;cell part;cell	binding;catalytic activity	Translation, ribosomal structure and biogenesis ;	Valine, leucine and isoleucine biosynthesis;Aminoacyl-tRNA biosynthesis	GO:0065007,biological regulation;GO:0060255,regulation of macromolecule metabolic process;GO:0034960,cellular biopolymer metabolic process;GO:0044238,primary metabolic process;GO:0031326,regulation of cellular biosynthetic process;GO:0006399,tRNA metabolic process;GO:0043283,biopolymer metabolic process;GO:0009889,regulation of biosynthetic process;GO:0034645,cellular macromolecule biosynthetic p…	GO:0043231,intracellular membrane-bounded organelle;GO:0043229,intracellular organelle;GO:0044424,intracellular part;GO:0044444,cytoplasmic part;GO:0009536,plastid;GO:0005737,cytoplasm;GO:0005623,cell;GO:0043226,organelle;GO:0005622,intracellular;GO:0044464,cell part;GO:0043227,membrane-bounded organelle	GO:0001882,nucleoside binding;GO:0001883,purine nucleoside binding;GO:0004812,aminoacyl-tRNA ligase activity;GO:0032549,ribonucleoside binding;GO:0016876,ligase activity, forming aminoacyl-tRNA and related compounds;GO:0032550,purine ribonucleoside binding;GO:0016875,ligase activity, forming carbon-oxygen bonds;GO:0003824,catalytic activity;GO:0016874,ligase activity;GO:0005488,binding	ko00290,Valine, leucine and isoleucine biosynthesis;ko00970,Aminoacyl-tRNA biosynthesis
918	gi|242092286	hypothetical protein SORBIDRAFT_10g006280 [Sorghum bicolor]		up	1.55484	0.0242773	immune system process;regulation of biological process;multi-organism process;establishment of localization;cellular component organization or biogenesis;cellular process;response to stimulus;signaling;localization;biological regulation;metabolic process;death	organelle;cell part;cell	transporter activity;binding;catalytic activity	General function prediction only ;	Metabolic pathways;Phenylpropanoid biosynthesis;Biosynthesis of secondary metabolites	GO:0065007,biological regulation;GO:0016054,organic acid catabolic process;GO:0009626,plant-type hypersensitive response;GO:0007243,protein kinase cascade;GO:0006950,response to stress;GO:0042221,response to chemical stimulus;GO:0009719,response to endogenous stimulus;GO:0009607,response to biotic stimulus;GO:0015698,inorganic anion transport;GO:0002252,immune effector process;GO:0007154,cell com…	GO:0043231,intracellular membrane-bounded organelle;GO:0043229,intracellular organelle;GO:0044424,intracellular part;GO:0044444,cytoplasmic part;GO:0009536,plastid;GO:0005737,cytoplasm;GO:0005623,cell;GO:0043226,organelle;GO:0005622,intracellular;GO:0044464,cell part;GO:0043227,membrane-bounded organelle	GO:0043169,cation binding;GO:0043492,ATPase activity, coupled to movement of substances;GO:0017111,nucleoside-triphosphatase activity;GO:0015075,ion transmembrane transporter activity;GO:0016755,transferase activity, transferring amino-acyl groups;GO:0016820,hydrolase activity, acting on acid anhydrides, catalyzing transmembrane movement of substances;GO:0003824,catalytic activity;GO:0016614,oxid…	ko01110,Biosynthesis of secondary metabolites;ko01100,Metabolic pathways;ko00940,Phenylpropanoid biosynthesis
941	gi|514750181	PREDICTED: cytochrome c [Setaria italica]	gi|293335855;gi|242087975	up	5.54269	0.000736299	metabolic process;cellular process	organelle;cell part;cell;organelle part	binding	Energy production and conversion ;	Colorectal cancer;Amyotrophic lateral sclerosis (ALS);p53 signaling pathway;Viral myocarditis;Apoptosis;Huntington's disease;Small cell lung cancer;Alzheimer's disease;Parkinson's disease;Toxoplasmosis;Pathways in cancer	GO:0005996,monosaccharide metabolic process;GO:0006066,alcohol metabolic process;GO:0019318,hexose metabolic process;GO:0005975,carbohydrate metabolic process;GO:0009987,cellular process;GO:0044238,primary metabolic process;GO:0006006,glucose metabolic process;GO:0044237,cellular metabolic process;GO:0008152,metabolic process;GO:0006091,generation of precursor metabolites and energy	GO:0043229,intracellular organelle;GO:0044446,intracellular organelle part;GO:0044444,cytoplasmic part;GO:0031967,organelle envelope;GO:0044422,organelle part;GO:0044464,cell part;GO:0031090,organelle membrane;GO:0043227,membrane-bounded organelle;GO:0043231,intracellular membrane-bounded organelle;GO:0044424,intracellular part;GO:0005739,mitochondrion;GO:0005737,cytoplasm;GO:0005623,cell;GO:0044…	GO:0043167,ion binding;GO:0043169,cation binding;GO:0046872,metal ion binding;GO:0046906,tetrapyrrole binding;GO:0005488,binding;GO:0046914,transition metal ion binding	ko05200,Pathways in cancer;ko05016,Huntington's disease;ko05416,Viral myocarditis;ko05012,Parkinson's disease;ko04115,p53 signaling pathway;ko05222,Small cell lung cancer;ko04210,Apoptosis;ko05145,Toxoplasmosis;ko05010,Alzheimer's disease;ko05210,Colorectal cancer;ko05014,Amyotrophic lateral sclerosis (ALS)
951	gi|514733129	PREDICTED: uncharacterized protein LOC101758725 [Setaria italica]		up	1.85025	0.0194599		organelle;cell part;cell		General function prediction only ;			GO:0043231,intracellular membrane-bounded organelle;GO:0043229,intracellular organelle;GO:0044424,intracellular part;GO:0044464,cell part;GO:0005623,cell;GO:0043227,membrane-bounded organelle;GO:0043226,organelle;GO:0005622,intracellular
952	gi|514761772	PREDICTED: 12-oxophytodienoate reductase 1-like [Setaria italica]		up	12.5742	0.00941448	response to stimulus;metabolic process;cellular process		binding;catalytic activity	Energy production and conversion ;	Metabolic pathways;alpha-Linolenic acid metabolism	GO:0016053,organic acid biosynthetic process;GO:0006082,organic acid metabolic process;GO:0046394,carboxylic acid biosynthetic process;GO:0006950,response to stress;GO:0006633,fatty acid biosynthetic process;GO:0009694,jasmonic acid metabolic process;GO:0044238,primary metabolic process;GO:0042180,cellular ketone metabolic process;GO:0044237,cellular metabolic process;GO:0008152,metabolic process…		GO:0032553,ribonucleotide binding;GO:0000166,nucleotide binding;GO:0016491,oxidoreductase activity;GO:0003824,catalytic activity;GO:0016627,oxidoreductase activity, acting on the CH-CH group of donors;GO:0005488,binding;GO:0016628,oxidoreductase activity, acting on the CH-CH group of donors, NAD or NADP as acceptor	ko00592,alpha-Linolenic acid metabolism;ko01100,Metabolic pathways
953	gi|514775582	PREDICTED: serine carboxypeptidase II-1-like [Setaria italica]		down	0.620329	0.00963864	cellular component organization or biogenesis;metabolic process;cellular process	organelle;cell part;cell	catalytic activity	Amino acid transport and metabolism ;	Metabolic pathwaysArachidonic acid metabolism	GO:0007017,microtubule-based process;GO:0043170,macromolecule metabolic process;GO:0006996,organelle organization;GO:0019538,protein metabolic process;GO:0009987,cellular process;GO:0044238,primary metabolic process;GO:0000226,microtubule cytoskeleton organization;GO:0043283,biopolymer metabolic process;GO:0007010,cytoskeleton organization;GO:0016043,cellular component organization;GO:0008152,met…	GO:0043231,intracellular membrane-bounded organelle;GO:0043229,intracellular organelle;GO:0044424,intracellular part;GO:0044464,cell part;GO:0005737,cytoplasm;GO:0005623,cell;GO:0043227,membrane-bounded organelle;GO:0043226,organelle;GO:0005622,intracellular	GO:0008233,peptidase activity;GO:0070011,peptidase activity, acting on L-amino acid peptides;GO:0008238,exopeptidase activity;GO:0003824,catalytic activity;GO:0004180,carboxypeptidase activity;GO:0016787,hydrolase activity	ko00460,Cyanoamino acid metabolism;ko01100,Metabolic pathways
966	gi|242061308	hypothetical protein SORBIDRAFT_04g010370 [Sorghum bicolor]		up	2.11804	0.00322696	cellular component organization or biogenesis;developmental process;metabolic process;multicellular organismal process;cellular process	organelle;cell part;cell;organelle part;membrane-enclosed lumen	binding;catalytic activity	Lipid transport and metabolism ;	Metabolic pathways;alpha-Linolenic acid metabolism	GO:0043248,proteasome assembly;GO:0016054,organic acid catabolic process;GO:0034960,cellular biopolymer metabolic process;GO:0019941,modification-dependent protein catabolic process;GO:0070271,protein complex biogenesis;GO:0042221,response to chemical stimulus;GO:0043623,cellular protein complex assembly;GO:0044238,primary metabolic process;GO:0034621,cellular macromolecular complex subunit organ…	GO:0043229,intracellular organelle;GO:0044446,intracellular organelle part;GO:0044444,cytoplasmic part;GO:0009536,plastid;GO:0031981,nuclear lumen;GO:0042579,microbody;GO:0044422,organelle part;GO:0043233,organelle lumen;GO:0044464,cell part;GO:0005911,cell-cell junction;GO:0043227,membrane-bounded organelle;GO:0043232,intracellular non-membrane-bounded organelle;GO:0043231,intracellular membrane…	GO:0016829,lyase activity;GO:0016863,intramolecular oxidoreductase activity, transposing C=C bonds;GO:0005515,protein binding;GO:0003824,catalytic activity;GO:0016614,oxidoreductase activity, acting on CH-OH group of donors;GO:0015631,tubulin binding;GO:0016616,oxidoreductase activity, acting on the CH-OH group of donors, NAD or NADP as acceptor;GO:0016854,racemase and epimerase activity;GO:00164…	ko00592,alpha-Linolenic acid metabolism;ko01100,Metabolic pathways
970	gi|514781216	PREDICTED: RNA-binding protein FUS-like [Setaria italica]		up	10.714	0.00122095		organelle;cell part;cell					GO:0043231,intracellular membrane-bounded organelle;GO:0043229,intracellular organelle;GO:0044424,intracellular part;GO:0044464,cell part;GO:0005737,cytoplasm;GO:0005623,cell;GO:0043227,membrane-bounded organelle;GO:0043226,organelle;GO:0005622,intracellular
977	gi|835990988	PREDICTED: heat shock protein 81-1 [Setaria italica]		up	2.14596	0.00919547	response to stimulus;regulation of biological process;developmental process;metabolic process;biological regulation;multicellular organismal process;cellular process	extracellular region;organelle;cell part;cell;organelle part;membrane-enclosed lumen	binding	Posttranslational modification, protein turnover, chaperones ;	Antigen processing and presentation;Plant-pathogen interaction;NOD-like receptor signaling pathway;Prostate cancer;Progesterone-mediated oocyte maturation;Pathways in cancer;Protein processing in endoplasmic reticulum	GO:0065007,biological regulation;GO:0060255,regulation of macromolecule metabolic process;GO:0034960,cellular biopolymer metabolic process;GO:0048367,shoot development;GO:0006950,response to stress;GO:0006970,response to osmotic stress;GO:0042221,response to chemical stimulus;GO:0048731,system development;GO:0044238,primary metabolic process;GO:0009408,response to heat;GO:0009791,post-embryonic d…	GO:0043229,intracellular organelle;GO:0044446,intracellular organelle part;GO:0044444,cytoplasmic part;GO:0031981,nuclear lumen;GO:0044422,organelle part;GO:0043233,organelle lumen;GO:0044464,cell part;GO:0043227,membrane-bounded organelle;GO:0043231,intracellular membrane-bounded organelle;GO:0044424,intracellular part;GO:0031974,membrane-enclosed lumen;GO:0005737,cytoplasm;GO:0005623,cell;GO:00…	GO:0001882,nucleoside binding;GO:0001883,purine nucleoside binding;GO:0032549,ribonucleoside binding;GO:0032550,purine ribonucleoside binding;GO:0005515,protein binding;GO:0005488,binding	ko04621,NOD-like receptor signaling pathway;ko04626,Plant-pathogen interaction;ko05200,Pathways in cancer;ko04612,Antigen processing and presentation;ko04914,Progesterone-mediated oocyte maturation;ko05215,Prostate cancer;ko04141,Protein processing in endoplasmic reticulum
980	gi|514779130	PREDICTED: scopoletin glucosyltransferase-like [Setaria italica]		up	1.51952	0.0400079	response to stimulus;establishment of localization;localization	cell part;cell	catalytic activity			GO:0051234,establishment of localization;GO:0009607,response to biotic stimulus;GO:0050896,response to stimulus;GO:0006810,transport;GO:0051179,localization	GO:0044424,intracellular part;GO:0044464,cell part;GO:0005737,cytoplasm;GO:0005623,cell;GO:0005622,intracellular	GO:0016740,transferase activity;GO:0008194,UDP-glycosyltransferase activity;GO:0016757,transferase activity, transferring glycosyl groups;GO:0003824,catalytic activity;GO:0046527,glucosyltransferase activity;GO:0016758,transferase activity, transferring hexosyl groups;GO:0035251,UDP-glucosyltransferase activity
981	gi|514822201	PREDICTED: 60S ribosomal protein L23 [Setaria italica]	gi|514816367;gi|514719879;gi|259490208;gi|242063474;gi|242042297;gi|242034221;gi|226533522;gi|226532932;gi|226494003;gi|212723532;gi|212722212	up	3.51098	0.00528562	reproductive process;reproduction;developmental process;metabolic process	organelle;macromolecular complex;cell part;cell;organelle part;membrane-enclosed lumen	structural molecule activity;catalytic activity	Translation, ribosomal structure and biogenesis ;	Ribosome	GO:0003006,reproductive developmental process;GO:0043170,macromolecule metabolic process;GO:0032502,developmental process;GO:0010467,gene expression;GO:0000003,reproduction;GO:0022414,reproductive process;GO:0008152,metabolic process	GO:0043229,intracellular organelle;GO:0044446,intracellular organelle part;GO:0030529,ribonucleoprotein complex;GO:0044444,cytoplasmic part;GO:0009536,plastid;GO:0031981,nuclear lumen;GO:0044422,organelle part;GO:0043233,organelle lumen;GO:0015934,large ribosomal subunit;GO:0044464,cell part;GO:0043227,membrane-bounded organelle;GO:0043232,intracellular non-membrane-bounded organelle;GO:0043231,i…	GO:0005198,structural molecule activity;GO:0016740,transferase activity;GO:0016757,transferase activity, transferring glycosyl groups;GO:0003824,catalytic activity	ko03010,Ribosome
982	gi|212722576	60S ribosomal protein L11-1 [Zea mays]	gi|514803774;gi|514776867;gi|242051657;gi|226499380;gi|212721590	up	2.19148	0.00176805	metabolic process;cellular process	organelle;macromolecular complex;cell part;cell;organelle part;membrane-enclosed lumen	structural molecule activity;binding	Translation, ribosomal structure and biogenesis ;	Ribosome	GO:0043170,macromolecule metabolic process;GO:0034960,cellular biopolymer metabolic process;GO:0044260,cellular macromolecule metabolic process;GO:0009451,RNA modification;GO:0044238,primary metabolic process;GO:0009987,cellular process;GO:0006139,nucleobase, nucleoside, nucleotide and nucleic acid metabolic process;GO:0044237,cellular metabolic process;GO:0010467,gene expression;GO:0043412,biopo…	GO:0043229,intracellular organelle;GO:0044446,intracellular organelle part;GO:0030529,ribonucleoprotein complex;GO:0044444,cytoplasmic part;GO:0009536,plastid;GO:0031981,nuclear lumen;GO:0044422,organelle part;GO:0043233,organelle lumen;GO:0015934,large ribosomal subunit;GO:0044464,cell part;GO:0005911,cell-cell junction;GO:0043227,membrane-bounded organelle;GO:0043232,intracellular non-membrane-…	GO:0005198,structural molecule activity;GO:0003676,nucleic acid binding;GO:0003723,RNA binding;GO:0005488,binding	ko03010,Ribosome
988	gi|242080327	hypothetical protein SORBIDRAFT_07g001620 [Sorghum bicolor]	gi|226491159;gi|162463795	up	3.54478	0.011957	cellular component organization or biogenesis;developmental process;metabolic process;multicellular organismal process;cellular process	organelle;macromolecular complex;cell part;cell;organelle part;membrane-enclosed lumen	structural molecule activity;binding	Translation, ribosomal structure and biogenesis ;	Ribosome	GO:0034960,cellular biopolymer metabolic process;GO:0048731,system development;GO:0000902,cell morphogenesis;GO:0044238,primary metabolic process;GO:0033205,cytokinesis during cell cycle;GO:0000904,cell morphogenesis involved in differentiation;GO:0043283,biopolymer metabolic process;GO:0043170,macromolecule metabolic process;GO:0051301,cell division;GO:0009987,cellular process;GO:0010467,gene ex…	GO:0043229,intracellular organelle;GO:0044446,intracellular organelle part;GO:0030529,ribonucleoprotein complex;GO:0044444,cytoplasmic part;GO:0009536,plastid;GO:0031981,nuclear lumen;GO:0044422,organelle part;GO:0043233,organelle lumen;GO:0000314,organellar small ribosomal subunit;GO:0044464,cell part;GO:0015935,small ribosomal subunit;GO:0043227,membrane-bounded organelle;GO:0043232,intracellul…	GO:0005198,structural molecule activity;GO:0003676,nucleic acid binding;GO:0003723,RNA binding;GO:0005488,binding	ko03010,Ribosome
999	gi|514798502	PREDICTED: peptidyl-prolyl cis-trans isomerase CYP71 [Setaria italica]		up	1.99764	0.0279832	reproductive process;reproduction;regulation of biological process;establishment of localization;cellular component organization or biogenesis;developmental process;multicellular organismal process;cellular process;response to stimulus;biological adhesion;signaling;negative regulation of biological process;localization;biological regulation;metabolic process	organelle;macromolecular complex;cell part;cell	binding;catalytic activity	Posttranslational modification, protein turnover, chaperones ;		GO:0034960,cellular biopolymer metabolic process;GO:0048364,root development;GO:0006305,DNA alkylation;GO:0048764,trichoblast maturation;GO:0042221,response to chemical stimulus;GO:0048731,system development;GO:0010015,root morphogenesis;GO:0009416,response to light stimulus;GO:0000278,mitotic cell cycle;GO:0009892,negative regulation of metabolic process;GO:0000904,cell morphogenesis involved in…	GO:0043231,intracellular membrane-bounded organelle;GO:0043229,intracellular organelle;GO:0043234,protein complex;GO:0044424,intracellular part;GO:0000151,ubiquitin ligase complex;GO:0031461,cullin-RING ubiquitin ligase complex;GO:0005623,cell;GO:0032991,macromolecular complex;GO:0043226,organelle;GO:0005622,intracellular;GO:0044464,cell part;GO:0043227,membrane-bounded organelle	GO:0016859,cis-trans isomerase activity;GO:0016853,isomerase activity;GO:0005515,protein binding;GO:0003824,catalytic activity;GO:0005488,binding
1005	gi|514800732	PREDICTED: probable aldo-keto reductase 2 [Setaria italica]		up	3.19584	0.0021876	response to stimulus	organelle;cell part;cell;organelle part	catalytic activity	Energy production and conversion ;	Ascorbate and aldarate metabolism;Metabolic pathways;Biosynthesis of secondary metabolites	GO:0050896,response to stimulus;GO:0010035,response to inorganic substance;GO:0042221,response to chemical stimulus;GO:0010038,response to metal ion	GO:0009526,plastid envelope;GO:0043229,intracellular organelle;GO:0044446,intracellular organelle part;GO:0044444,cytoplasmic part;GO:0009536,plastid;GO:0031967,organelle envelope;GO:0044422,organelle part;GO:0044435,plastid part;GO:0044464,cell part;GO:0043227,membrane-bounded organelle;GO:0043231,intracellular membrane-bounded organelle;GO:0044424,intracellular part;GO:0005737,cytoplasm;GO:0005…	GO:0003824,catalytic activity	ko01110,Biosynthesis of secondary metabolites;ko01100,Metabolic pathways;ko00053,Ascorbate and aldarate metabolism
1007	gi|514750702	PREDICTED: DUF21 domain-containing protein At4g14240 [Setaria italica]		up	1.70382	0.040205		organelle;cell part;cell		General function prediction only ;Inorganic ion transport and metabolism ;			GO:0043231,intracellular membrane-bounded organelle;GO:0043229,intracellular organelle;GO:0044424,intracellular part;GO:0044464,cell part;GO:0005623,cell;GO:0043227,membrane-bounded organelle;GO:0043226,organelle;GO:0016020,membrane;GO:0005622,intracellular
1008	gi|514813810	PREDICTED: isoflavone 3'-hydroxylase-like [Setaria italica]		up	1.83389	0.00629894	metabolic process;cellular process	cell part;cell	binding;catalytic activity	Secondary metabolites biosynthesis, transport and catabolism ;	Aminobenzoate degradation;Biosynthesis of secondary metabolites;Metabolic pathways;Limonene and pinene degradation;Microbial metabolism in diverse environments;Polycyclic aromatic hydrocarbon degradation;Stilbenoid, diarylheptanoid and gingerol biosynthesis;Bisphenol degradation	GO:0009987,cellular process;GO:0044237,cellular metabolic process;GO:0006091,generation of precursor metabolites and energy;GO:0008152,metabolic process	GO:0044424,intracellular part;GO:0044464,cell part;GO:0005737,cytoplasm;GO:0005623,cell;GO:0005622,intracellular	GO:0043167,ion binding;GO:0043169,cation binding;GO:0046872,metal ion binding;GO:0046906,tetrapyrrole binding;GO:0016491,oxidoreductase activity;GO:0003824,catalytic activity;GO:0005488,binding;GO:0046914,transition metal ion binding	ko00945,Stilbenoid, diarylheptanoid and gingerol biosynthesis;ko01120,Microbial metabolism in diverse environments;ko01110,Biosynthesis of secondary metabolites;ko00624,Polycyclic aromatic hydrocarbon degradation;ko01100,Metabolic pathways;ko00627,Aminobenzoate degradation;ko00363,Bisphenol degradation;ko00903,Limonene and pinene degradation
1015	gi|514801336	PREDICTED: 40S ribosomal protein S14-like [Setaria italica]		up	1.63827	0.00631301	cellular component organization or biogenesis;metabolic process;cellular process	organelle;macromolecular complex;cell part;cell;organelle part;membrane-enclosed lumen	structural molecule activity	Translation, ribosomal structure and biogenesis ;	Ribosome	GO:0043170,macromolecule metabolic process;GO:0034960,cellular biopolymer metabolic process;GO:0044260,cellular macromolecule metabolic process;GO:0009451,RNA modification;GO:0044238,primary metabolic process;GO:0009987,cellular process;GO:0006139,nucleobase, nucleoside, nucleotide and nucleic acid metabolic process;GO:0044237,cellular metabolic process;GO:0010467,gene expression;GO:0043412,biopo…	GO:0043229,intracellular organelle;GO:0044446,intracellular organelle part;GO:0030529,ribonucleoprotein complex;GO:0044444,cytoplasmic part;GO:0009536,plastid;GO:0031981,nuclear lumen;GO:0044422,organelle part;GO:0043233,organelle lumen;GO:0044464,cell part;GO:0015935,small ribosomal subunit;GO:0043227,membrane-bounded organelle;GO:0043232,intracellular non-membrane-bounded organelle;GO:0043231,i…	GO:0005198,structural molecule activity	ko03010,Ribosome
1021	gi|212275159	uncharacterized LOC100191912 [Zea mays]		up	4.55266	0.0150738	cellular component organization or biogenesis;metabolic process;cellular process	organelle;macromolecular complex;cell part;cell;organelle part;membrane-enclosed lumen	structural molecule activity	Translation, ribosomal structure and biogenesis ;	Ribosome	GO:0043170,macromolecule metabolic process;GO:0034960,cellular biopolymer metabolic process;GO:0044260,cellular macromolecule metabolic process;GO:0009451,RNA modification;GO:0044238,primary metabolic process;GO:0009987,cellular process;GO:0006139,nucleobase, nucleoside, nucleotide and nucleic acid metabolic process;GO:0044237,cellular metabolic process;GO:0010467,gene expression;GO:0043412,biopo…	GO:0044446,intracellular organelle part;GO:0030529,ribonucleoprotein complex;GO:0031981,nuclear lumen;GO:0044422,organelle part;GO:0043233,organelle lumen;GO:0044464,cell part;GO:0005911,cell-cell junction;GO:0043232,intracellular non-membrane-bounded organelle;GO:0043231,intracellular membrane-bounded organelle;GO:0033279,ribosomal subunit;GO:0031974,membrane-enclosed lumen;GO:0005623,cell;GO:00…	GO:0005198,structural molecule activity	ko03010,Ribosome
1026	gi|836027395	PREDICTED: alpha-L-arabinofuranosidase 1-like isoform X2 [Setaria italica]	gi|514819731	down	0.53749	0.0121317	metabolic process;cellular process	extracellular region;organelle;cell part;cell	catalytic activity	Carbohydrate transport and metabolism ;		GO:0016052,carbohydrate catabolic process;GO:0019321,pentose metabolic process;GO:0005996,monosaccharide metabolic process;GO:0043170,macromolecule metabolic process;GO:0006066,alcohol metabolic process;GO:0005976,polysaccharide metabolic process;GO:0009057,macromolecule catabolic process;GO:0043285,biopolymer catabolic process;GO:0005975,carbohydrate metabolic process;GO:0044238,primary metaboli…	GO:0043231,intracellular membrane-bounded organelle;GO:0043229,intracellular organelle;GO:0044424,intracellular part;GO:0005737,cytoplasm;GO:0005623,cell;GO:0043226,organelle;GO:0005622,intracellular;GO:0005576,extracellular region;GO:0030312,external encapsulating structure;GO:0044464,cell part;GO:0043227,membrane-bounded organelle;GO:0005618,cell wall	GO:0004553,hydrolase activity, hydrolyzing O-glycosyl compounds;GO:0016798,hydrolase activity, acting on glycosyl bonds;GO:0003824,catalytic activity;GO:0016787,hydrolase activity
1032	gi|815729231	glutamine synthetase root isozyme 5 [Zea mays]		up	1.80553	0.0375408	metabolic process;cellular process	cell part;cell	binding;catalytic activity	Amino acid transport and metabolism ;	Metabolic pathways;Alanine, aspartate and glutamate metabolism;Microbial metabolism in diverse environments;Two-component system;Arginine and proline metabolism;Nitrogen metabolism	GO:0006082,organic acid metabolic process;GO:0006541,glutamine metabolic process;GO:0009064,glutamine family amino acid metabolic process;GO:0044238,primary metabolic process;GO:0044106,cellular amine metabolic process;GO:0042180,cellular ketone metabolic process;GO:0044262,cellular carbohydrate metabolic process;GO:0044237,cellular metabolic process;GO:0006807,nitrogen compound metabolic process…	GO:0044424,intracellular part;GO:0044464,cell part;GO:0005623,cell;GO:0005622,intracellular	GO:0001882,nucleoside binding;GO:0001883,purine nucleoside binding;GO:0016211,ammonia ligase activity;GO:0032549,ribonucleoside binding;GO:0032550,purine ribonucleoside binding;GO:0003824,catalytic activity;GO:0016879,ligase activity, forming carbon-nitrogen bonds;GO:0016874,ligase activity;GO:0016880,acid-ammonia (or amide) ligase activity;GO:0005488,binding	ko01120,Microbial metabolism in diverse environments;ko02020,Two-component system;ko00250,Alanine, aspartate and glutamate metabolism;ko00910,Nitrogen metabolism;ko01100,Metabolic pathways;ko00330,Arginine and proline metabolism
1034	gi|212276282	uncharacterized protein LOC100191554 [Zea mays]	gi|514714958	up	1.96511	0.00242792	response to stimulus;multi-organism process;establishment of localization;cellular component organization or biogenesis;localization;metabolic process;cellular process	organelle;cell part;cell	transporter activity	Inorganic ion transport and metabolism ;		GO:0010926,anatomical structure formation;GO:0070271,protein complex biogenesis;GO:0042221,response to chemical stimulus;GO:0043623,cellular protein complex assembly;GO:0006812,cation transport;GO:0051707,response to other organism;GO:0009719,response to endogenous stimulus;GO:0034621,cellular macromolecular complex subunit organization;GO:0009607,response to biotic stimulus;GO:0043933,macromolec…	GO:0043231,intracellular membrane-bounded organelle;GO:0043229,intracellular organelle;GO:0044424,intracellular part;GO:0005623,cell;GO:0043226,organelle;GO:0044425,membrane part;GO:0005622,intracellular;GO:0044464,cell part;GO:0031224,intrinsic to membrane;GO:0043227,membrane-bounded organelle;GO:0016020,membrane	GO:0015291,secondary active transmembrane transporter activity;GO:0015075,ion transmembrane transporter activity;GO:0022892,substrate-specific transporter activity;GO:0005215,transporter activity;GO:0022857,transmembrane transporter activity;GO:0022891,substrate-specific transmembrane transporter activity;GO:0022804,active transmembrane transporter activity
1035	gi|514725160	PREDICTED: xylanase inhibitor protein 1-like [Setaria italica]		down	0.594712	0.045865	metabolic process	cell part;cell	binding;catalytic activity		Amino sugar and nucleotide sugar metabolism	GO:0044238,primary metabolic process;GO:0008152,metabolic process	GO:0044424,intracellular part;GO:0044464,cell part;GO:0005737,cytoplasm;GO:0005623,cell;GO:0005622,intracellular	GO:0043167,ion binding;GO:0004553,hydrolase activity, hydrolyzing O-glycosyl compounds;GO:0016798,hydrolase activity, acting on glycosyl bonds;GO:0003824,catalytic activity;GO:0016787,hydrolase activity;GO:0005488,binding	ko00520,Amino sugar and nucleotide sugar metabolism
1047	gi|941355908	40S ribosomal protein S27 [Zea mays]	gi|670408757;gi|514801113;gi|514800752;gi|242061588;gi|242038147;gi|242032977;gi|162460088;gi|514712406	up	1.72151	0.00800225	cellular component organization or biogenesis;metabolic process;cellular process	organelle;macromolecular complex;cell part;cell;organelle part;membrane-enclosed lumen	structural molecule activity;binding	Translation, ribosomal structure and biogenesis ;	Ribosome	GO:0034960,cellular biopolymer metabolic process;GO:0009451,RNA modification;GO:0044238,primary metabolic process;GO:0044237,cellular metabolic process;GO:0043412,biopolymer modification;GO:0043283,biopolymer metabolic process;GO:0006807,nitrogen compound metabolic process;GO:0008152,metabolic process;GO:0043170,macromolecule metabolic process;GO:0044260,cellular macromolecule metabolic process;G…	GO:0044446,intracellular organelle part;GO:0030529,ribonucleoprotein complex;GO:0031981,nuclear lumen;GO:0044422,organelle part;GO:0043233,organelle lumen;GO:0044464,cell part;GO:0005911,cell-cell junction;GO:0043232,intracellular non-membrane-bounded organelle;GO:0043231,intracellular membrane-bounded organelle;GO:0033279,ribosomal subunit;GO:0031974,membrane-enclosed lumen;GO:0005623,cell;GO:00…	GO:0043167,ion binding;GO:0043169,cation binding;GO:0005198,structural molecule activity;GO:0005488,binding	ko03010,Ribosome
1058	gi|514817348	PREDICTED: pathogenesis-related protein PRB1-2-like [Setaria italica]		up	2.25755	0.0106659		cell part;cell		Function unknown ;	Plant-pathogen interaction		GO:0044424,intracellular part;GO:0044464,cell part;GO:0005737,cytoplasm;GO:0005623,cell;GO:0005622,intracellular		ko04626,Plant-pathogen interaction
1059	gi|94502590	NADH dehydrogenase subunit 9 (mitochondrion) [Zea mays subsp. mays]	gi|115278619;gi|115278549;gi|114151647;gi|114151613;gi|114151581	up	2.54289	0.0423158	metabolic process;cellular process	organelle;macromolecular complex;cell part;cell	binding;catalytic activity	Energy production and conversion ;	Metabolic pathways;Alzheimer's disease;Parkinson's disease;Oxidative phosphorylation;Huntington's disease	GO:0009987,cellular process;GO:0015980,energy derivation by oxidation of organic compounds;GO:0044237,cellular metabolic process;GO:0045333,cellular respiration;GO:0006091,generation of precursor metabolites and energy;GO:0008152,metabolic process	GO:0043229,intracellular organelle;GO:0044444,cytoplasmic part;GO:0030964,NADH dehydrogenase complex;GO:0044464,cell part;GO:0043227,membrane-bounded organelle;GO:0043231,intracellular membrane-bounded organelle;GO:0044424,intracellular part;GO:0043234,protein complex;GO:0005739,mitochondrion;GO:0005737,cytoplasm;GO:0032991,macromolecular complex;GO:0005623,cell;GO:0044425,membrane part;GO:004322…	GO:0043169,cation binding;GO:0046872,metal ion binding;GO:0016655,oxidoreductase activity, acting on NADH or NADPH, quinone or similar compound as acceptor;GO:0016651,oxidoreductase activity, acting on NADH or NADPH;GO:0003824,catalytic activity;GO:0005488,binding;GO:0046914,transition metal ion binding;GO:0043167,ion binding;GO:0016491,oxidoreductase activity	ko05010,Alzheimer's disease;ko00190,Oxidative phosphorylation;ko05016,Huntington's disease;ko05012,Parkinson's disease;ko01100,Metabolic pathways
1082	gi|514821476	PREDICTED: GEM-like protein 1 [Setaria italica]		up	1.69074	0.0136661	establishment of localization;cellular component organization or biogenesis;developmental process;localization;metabolic process;multicellular organismal process;cellular process	organelle;cell part;cell	binding			GO:0032259,methylation;GO:0034960,cellular biopolymer metabolic process;GO:0048364,root development;GO:0048764,trichoblast maturation;GO:0048731,system development;GO:0006730,one-carbon metabolic process;GO:0010015,root morphogenesis;GO:0009888,tissue development;GO:0043283,biopolymer metabolic process;GO:0016044,membrane organization;GO:0021700,developmental maturation;GO:0007398,ectoderm develo…	GO:0043231,intracellular membrane-bounded organelle;GO:0043229,intracellular organelle;GO:0044424,intracellular part;GO:0044444,cytoplasmic part;GO:0009536,plastid;GO:0005737,cytoplasm;GO:0005623,cell;GO:0043226,organelle;GO:0005622,intracellular;GO:0044464,cell part;GO:0043227,membrane-bounded organelle	GO:0005488,binding
1090	gi|226493129	uncharacterized protein LOC100277773 [Zea mays]		up	1.68739	0.0287601
1092	gi|514773990	PREDICTED: pathogen-related protein-like [Setaria italica]	gi|514773986	up	3.18667	0.00697458
1141	gi|212274547	uncharacterized protein LOC100191190 [Zea mays]		up	2.62386	0.0134774	cellular component organization or biogenesis;metabolic process;cellular process	organelle;macromolecular complex;cell part;cell;organelle part;membrane-enclosed lumen	structural molecule activity	Translation, ribosomal structure and biogenesis ;	Ribosome	GO:0034960,cellular biopolymer metabolic process;GO:0009451,RNA modification;GO:0044238,primary metabolic process;GO:0044237,cellular metabolic process;GO:0043412,biopolymer modification;GO:0043283,biopolymer metabolic process;GO:0006807,nitrogen compound metabolic process;GO:0008152,metabolic process;GO:0043170,macromolecule metabolic process;GO:0044260,cellular macromolecule metabolic process;G…	GO:0044446,intracellular organelle part;GO:0030529,ribonucleoprotein complex;GO:0031981,nuclear lumen;GO:0044422,organelle part;GO:0043233,organelle lumen;GO:0044464,cell part;GO:0005911,cell-cell junction;GO:0043232,intracellular non-membrane-bounded organelle;GO:0043231,intracellular membrane-bounded organelle;GO:0033279,ribosomal subunit;GO:0031974,membrane-enclosed lumen;GO:0005623,cell;GO:00…	GO:0005198,structural molecule activity	ko03010,Ribosome
1142	gi|514816160	PREDICTED: 40S ribosomal protein S17-3-like [Setaria italica]		up	4.80439	0.00210171				Translation, ribosomal structure and biogenesis ;	Ribosome				ko03010,Ribosome
1144	gi|514773289	PREDICTED: protein argonaute 4A-like [Setaria italica]		up	1.55121	0.00963252	reproductive process;reproduction;immune system process;regulation of biological process;multi-organism process;cellular component organization or biogenesis;developmental process;multicellular organismal process;cellular process;response to stimulus;negative regulation of biological process;biological regulation;metabolic process	organelle;cell part;cell;organelle part;membrane-enclosed lumen	binding			GO:0034960,cellular biopolymer metabolic process;GO:0006305,DNA alkylation;GO:0042221,response to chemical stimulus;GO:0048731,system development;GO:0031326,regulation of cellular biosynthetic process;GO:0009892,negative regulation of metabolic process;GO:0000279,M phase;GO:0043283,biopolymer metabolic process;GO:0031047,gene silencing by RNA;GO:0048532,anatomical structure arrangement;GO:0043284…	GO:0043229,intracellular organelle;GO:0044446,intracellular organelle part;GO:0044444,cytoplasmic part;GO:0031981,nuclear lumen;GO:0044422,organelle part;GO:0043233,organelle lumen;GO:0044464,cell part;GO:0005654,nucleoplasm;GO:0043227,membrane-bounded organelle;GO:0043232,intracellular non-membrane-bounded organelle;GO:0043231,intracellular membrane-bounded organelle;GO:0044424,intracellular par…	GO:0003676,nucleic acid binding;GO:0003723,RNA binding;GO:0005488,binding
1146	gi|514817553	PREDICTED: serine carboxypeptidase-like 2 [Setaria italica]		up	2.36192	0.0206568	metabolic process	cell part;cell	catalytic activity	Amino acid transport and metabolism ;	Renin-angiotensin system;Lysosome	GO:0044238,primary metabolic process;GO:0043170,macromolecule metabolic process;GO:0019538,protein metabolic process;GO:0043283,biopolymer metabolic process;GO:0008152,metabolic process	GO:0044424,intracellular part;GO:0044464,cell part;GO:0005737,cytoplasm;GO:0005623,cell;GO:0005622,intracellular	GO:0008233,peptidase activity;GO:0016740,transferase activity;GO:0070011,peptidase activity, acting on L-amino acid peptides;GO:0008238,exopeptidase activity;GO:0003824,catalytic activity;GO:0004180,carboxypeptidase activity;GO:0016787,hydrolase activity	ko04614,Renin-angiotensin system;ko04142,Lysosome
1147	gi|514746573	PREDICTED: phospholipase A1-II 7-like [Setaria italica]		down	0.584998	0.014351	metabolic process	organelle;cell part;cell	catalytic activity	Lipid transport and metabolism ;		GO:0044238,primary metabolic process;GO:0006629,lipid metabolic process;GO:0008152,metabolic process	GO:0043231,intracellular membrane-bounded organelle;GO:0043229,intracellular organelle;GO:0044424,intracellular part;GO:0044464,cell part;GO:0005623,cell;GO:0043227,membrane-bounded organelle;GO:0043226,organelle;GO:0005622,intracellular	GO:0003824,catalytic activity;GO:0016787,hydrolase activity;GO:0016788,hydrolase activity, acting on ester bonds
1151	gi|226494001	uncharacterized protein LOC100276059 [Zea mays]		down	0.539241	0.0285528		organelle;cell part;cell					GO:0043231,intracellular membrane-bounded organelle;GO:0043229,intracellular organelle;GO:0044424,intracellular part;GO:0044464,cell part;GO:0005623,cell;GO:0043227,membrane-bounded organelle;GO:0043226,organelle;GO:0005622,intracellular
1152	gi|670361499	PREDICTED: protein IN2-1 isoform X4 [Zea mays]	gi|670361495;gi|670361493;gi|670361497	up	3.8084	0.00294512	response to stimulus;metabolic process;cellular process	organelle;cell part;cell;organelle part		Posttranslational modification, protein turnover, chaperones ;	Glutathione metabolism;Metabolism of xenobiotics by cytochrome P450;Drug metabolism - cytochrome P450	GO:0034960,cellular biopolymer metabolic process;GO:0044267,cellular protein metabolic process;GO:0042221,response to chemical stimulus;GO:0010038,response to metal ion;GO:0044238,primary metabolic process;GO:0043412,biopolymer modification;GO:0044237,cellular metabolic process;GO:0043283,biopolymer metabolic process;GO:0008152,metabolic process;GO:0043170,macromolecule metabolic process;GO:00442…	GO:0043231,intracellular membrane-bounded organelle;GO:0043229,intracellular organelle;GO:0044446,intracellular organelle part;GO:0044424,intracellular part;GO:0044444,cytoplasmic part;GO:0009536,plastid;GO:0005737,cytoplasm;GO:0009532,plastid stroma;GO:0005623,cell;GO:0043226,organelle;GO:0005622,intracellular;GO:0044422,organelle part;GO:0044435,plastid part;GO:0044464,cell part;GO:0043227,memb…		ko00480,Glutathione metabolism;ko00982,Drug metabolism - cytochrome P450;ko00980,Metabolism of xenobiotics by cytochrome P450
1159	gi|514798482	PREDICTED: vignain-like [Setaria italica]		down	0.649014	0.0020801	metabolic process	cell part;cell	catalytic activity	Posttranslational modification, protein turnover, chaperones ;	Antigen processing and presentation;Phagosome;Lysosome	GO:0044238,primary metabolic process;GO:0043170,macromolecule metabolic process;GO:0019538,protein metabolic process;GO:0043283,biopolymer metabolic process;GO:0008152,metabolic process	GO:0044424,intracellular part;GO:0044464,cell part;GO:0005737,cytoplasm;GO:0005623,cell;GO:0005622,intracellular	GO:0008233,peptidase activity;GO:0070011,peptidase activity, acting on L-amino acid peptides;GO:0016491,oxidoreductase activity;GO:0003824,catalytic activity;GO:0016787,hydrolase activity	ko04612,Antigen processing and presentation;ko04145,Phagosome;ko04142,Lysosome
1172	gi|514805130	PREDICTED: 40S ribosomal protein S16-like [Setaria italica]		up	2.75755	0.00369706	metabolic process	organelle;macromolecular complex;cell part;cell;organelle part;membrane-enclosed lumen	structural molecule activity	Translation, ribosomal structure and biogenesis ;	Ribosome	GO:0043170,macromolecule metabolic process;GO:0010467,gene expression;GO:0008152,metabolic process	GO:0044446,intracellular organelle part;GO:0030529,ribonucleoprotein complex;GO:0031981,nuclear lumen;GO:0044422,organelle part;GO:0043233,organelle lumen;GO:0044464,cell part;GO:0005911,cell-cell junction;GO:0043232,intracellular non-membrane-bounded organelle;GO:0043231,intracellular membrane-bounded organelle;GO:0033279,ribosomal subunit;GO:0031974,membrane-enclosed lumen;GO:0005623,cell;GO:00…	GO:0005198,structural molecule activity	ko03010,Ribosome
1179	gi|514754140	PREDICTED: 40S ribosomal protein S6-like [Setaria italica]		up	2.36576	0.0118917	cellular component organization or biogenesis;metabolic process;cellular process	organelle;macromolecular complex;cell part;cell;organelle part;membrane-enclosed lumen	structural molecule activity	Translation, ribosomal structure and biogenesis ;	mTOR signaling pathway;Ribosome;Insulin signaling pathway	GO:0009987,cellular process;GO:0042254,ribosome biogenesis;GO:0043170,macromolecule metabolic process;GO:0044085,cellular component biogenesis;GO:0010467,gene expression;GO:0022613,ribonucleoprotein complex biogenesis;GO:0008152,metabolic process	GO:0043229,intracellular organelle;GO:0044446,intracellular organelle part;GO:0030529,ribonucleoprotein complex;GO:0044444,cytoplasmic part;GO:0009536,plastid;GO:0031981,nuclear lumen;GO:0044422,organelle part;GO:0043233,organelle lumen;GO:0044464,cell part;GO:0015935,small ribosomal subunit;GO:0043227,membrane-bounded organelle;GO:0043232,intracellular non-membrane-bounded organelle;GO:0043231,i…	GO:0005198,structural molecule activity	ko03010,Ribosome;ko04910,Insulin signaling pathway;ko04150,mTOR signaling pathway
1184	gi|514761335	PREDICTED: protein disulfide isomerase-like 1-5 [Setaria italica]		down	0.628922	0.0271606	cellular component organization or biogenesis;biological regulation;cellular process	organelle;cell part;cell;organelle part	catalytic activity	Posttranslational modification, protein turnover, chaperones ; Energy production and conversion ;	Protein processing in endoplasmic reticulum	GO:0065007,biological regulation;GO:0006996,organelle organization;GO:0006997,nucleus organization;GO:0009987,cellular process;GO:0019725,cellular homeostasis;GO:0065008,regulation of biological quality;GO:0016043,cellular component organization;GO:0042592,homeostatic process	GO:0043231,intracellular membrane-bounded organelle;GO:0043229,intracellular organelle;GO:0044446,intracellular organelle part;GO:0044424,intracellular part;GO:0005783,endoplasmic reticulum;GO:0044444,cytoplasmic part;GO:0005737,cytoplasm;GO:0005623,cell;GO:0043226,organelle;GO:0005622,intracellular;GO:0044422,organelle part;GO:0044464,cell part;GO:0043227,membrane-bounded organelle;GO:0044432,en…	GO:0016853,isomerase activity;GO:0003824,catalytic activity;GO:0016860,intramolecular oxidoreductase activity	ko04141,Protein processing in endoplasmic reticulum
1191	gi|242032289	hypothetical protein SORBIDRAFT_01g001610 [Sorghum bicolor]	gi|670428219;gi|514807508;gi|514805231;gi|242089891;gi|242032287;gi|226507038;gi|212721636	up	1.61668	0.00962304	metabolic process	organelle;macromolecular complex;cell part;cell;organelle part;membrane-enclosed lumen	structural molecule activity	Translation, ribosomal structure and biogenesis ;	Ribosome	GO:0043170,macromolecule metabolic process;GO:0010467,gene expression;GO:0008152,metabolic process	GO:0043229,intracellular organelle;GO:0044446,intracellular organelle part;GO:0030529,ribonucleoprotein complex;GO:0044444,cytoplasmic part;GO:0009536,plastid;GO:0031981,nuclear lumen;GO:0044422,organelle part;GO:0043233,organelle lumen;GO:0015934,large ribosomal subunit;GO:0044464,cell part;GO:0043227,membrane-bounded organelle;GO:0043232,intracellular non-membrane-bounded organelle;GO:0043231,i…	GO:0005198,structural molecule activity	ko03010,Ribosome
1194	gi|514820120	PREDICTED: THO complex subunit 4A-like [Setaria italica]		up	4.34522	0.000267665				General function prediction only ;	mRNA surveillance pathway;RNA transport;Spliceosome				ko03015,mRNA surveillance pathway;ko03040,Spliceosome;ko03013,RNA transport
1200	gi|514777922	PREDICTED: glucan endo-1,3-beta-D-glucosidase-like [Setaria italica]		up	1.60434	0.0451336	metabolic process	cell part;cell	catalytic activity		Starch and sucrose metabolism	GO:0008152,metabolic process	GO:0044424,intracellular part;GO:0044464,cell part;GO:0005737,cytoplasm;GO:0005623,cell;GO:0005622,intracellular	GO:0016798,hydrolase activity, acting on glycosyl bonds;GO:0003824,catalytic activity;GO:0016787,hydrolase activity	ko00500,Starch and sucrose metabolism
1214	gi|670371467	PREDICTED: uncharacterized protein LOC100191300 isoform X1 [Zea mays]		up	1.58611	0.0491702	response to stimulus;establishment of localization;localization;metabolic process;biological regulation;cellular process	organelle;cell part;cell	catalytic activity		Metabolic pathways;Arachidonic acid metabolism	GO:0065007,biological regulation;GO:0034613,cellular protein localization;GO:0033036,macromolecule localization;GO:0046907,intracellular transport;GO:0045184,establishment of protein localization;GO:0042221,response to chemical stimulus;GO:0008104,protein localization;GO:0051641,cellular localization;GO:0019725,cellular homeostasis;GO:0009404,toxin metabolic process;GO:0009636,response to toxin;G…	GO:0043231,intracellular membrane-bounded organelle;GO:0043229,intracellular organelle;GO:0044424,intracellular part;GO:0044464,cell part;GO:0005623,cell;GO:0043227,membrane-bounded organelle;GO:0043226,organelle;GO:0005622,intracellular	GO:0015036,disulfide oxidoreductase activity;GO:0016491,oxidoreductase activity;GO:0003824,catalytic activity;GO:0016667,oxidoreductase activity, acting on sulfur group of donors	ko00590,Arachidonic acid metabolism;ko01100,Metabolic pathways
1215	gi|670428387	PREDICTED: LOC100283035 isoform X1 [Zea mays]		down	0.621423	0.0286266		organelle;cell part;cell					GO:0043229,intracellular organelle;GO:0044464,cell part;GO:0005911,cell-cell junction;GO:0043227,membrane-bounded organelle;GO:0005618,cell wall;GO:0043231,intracellular membrane-bounded organelle;GO:0044424,intracellular part;GO:0005737,cytoplasm;GO:0005623,cell;GO:0044425,membrane part;GO:0043226,organelle;GO:0005886,plasma membrane;GO:0005622,intracellular;GO:0030312,external encapsulating str…
1220	gi|670363232	PREDICTED: nicotianamine synthase 2-like [Zea mays]		down	0.201446	0.0112076	establishment of localization;localization;metabolic process;cellular process		catalytic activity			GO:0051234,establishment of localization;GO:0000041,transition metal ion transport;GO:0009058,biosynthetic process;GO:0051179,localization;GO:0006812,cation transport;GO:0009987,cellular process;GO:0044249,cellular biosynthetic process;GO:0006811,ion transport;GO:0046483,heterocycle metabolic process;GO:0006810,transport;GO:0044237,cellular metabolic process;GO:0030001,metal ion transport;GO:0018…		GO:0016740,transferase activity;GO:0016765,transferase activity, transferring alkyl or aryl (other than methyl) groups;GO:0003824,catalytic activity
1230	gi|514742539	PREDICTED: uncharacterized protein LOC101770803 [Setaria italica]		up	2.81615	2.08e-06		organelle;cell part;cell;organelle part;membrane-enclosed lumen					GO:0043231,intracellular membrane-bounded organelle;GO:0043229,intracellular organelle;GO:0044446,intracellular organelle part;GO:0044424,intracellular part;GO:0031974,membrane-enclosed lumen;GO:0005623,cell;GO:0005634,nucleus;GO:0031981,nuclear lumen;GO:0043226,organelle;GO:0005622,intracellular;GO:0044422,organelle part;GO:0044428,nuclear part;GO:0043233,organelle lumen;GO:0044464,cell part;GO:…
1233	gi|514728244	PREDICTED: GTP-binding protein YPTM2 [Setaria italica]		down	0.56471	0.0332404	response to stimulus;regulation of biological process;signaling;establishment of localization;localization;biological regulation;cellular process	cell part;cell	binding	General function prediction only ;		GO:0051234,establishment of localization;GO:0008104,protein localization;GO:0033036,macromolecule localization;GO:0045184,establishment of protein localization;GO:0051179,localization	GO:0044424,intracellular part;GO:0044464,cell part;GO:0005737,cytoplasm;GO:0005623,cell;GO:0016020,membrane;GO:0005622,intracellular	GO:0001882,nucleoside binding;GO:0001883,purine nucleoside binding;GO:0032549,ribonucleoside binding;GO:0032550,purine ribonucleoside binding;GO:0005488,binding
1238	gi|514797479	PREDICTED: tricin synthase 1-like [Setaria italica]		down	0.486197	0.0230125	response to stimulus;metabolic process;cellular process	cell part;cell	catalytic activity	General function prediction only ;	Phenylalanine metabolism;Metabolic pathways;Phenylpropanoid biosynthesis;Biosynthesis of secondary metabolites;Stilbenoid, diarylheptanoid and gingerol biosynthesis;Flavonoid biosynthesis	GO:0006576,biogenic amine metabolic process;GO:0046394,carboxylic acid biosynthetic process;GO:0006595,polyamine metabolic process;GO:0006950,response to stress;GO:0042221,response to chemical stimulus;GO:0044238,primary metabolic process;GO:0009309,amine biosynthetic process;GO:0044272,sulfur compound biosynthetic process;GO:0009698,phenylpropanoid metabolic process;GO:0044271,nitrogen compound …	GO:0044424,intracellular part;GO:0044444,cytoplasmic part;GO:0044464,cell part;GO:0005737,cytoplasm;GO:0005623,cell;GO:0005622,intracellular	GO:0016741,transferase activity, transferring one-carbon groups;GO:0016740,transferase activity;GO:0008168,methyltransferase activity;GO:0003824,catalytic activity	ko00945,Stilbenoid, diarylheptanoid and gingerol biosynthesis;ko01110,Biosynthesis of secondary metabolites;ko00360,Phenylalanine metabolism;ko01100,Metabolic pathways;ko00940,Phenylpropanoid biosynthesis;ko00941,Flavonoid biosynthesis
1239	gi|242035799	hypothetical protein SORBIDRAFT_01g035740 [Sorghum bicolor]		up	10.2509	0.00245938	metabolic process;cellular process	organelle;macromolecular complex;cell part;cell;organelle part;membrane-enclosed lumen			Ribosome	GO:0043170,macromolecule metabolic process;GO:0034960,cellular biopolymer metabolic process;GO:0044260,cellular macromolecule metabolic process;GO:0009451,RNA modification;GO:0044238,primary metabolic process;GO:0009987,cellular process;GO:0006139,nucleobase, nucleoside, nucleotide and nucleic acid metabolic process;GO:0044237,cellular metabolic process;GO:0043412,biopolymer modification;GO:00432…	GO:0043229,intracellular organelle;GO:0044446,intracellular organelle part;GO:0030529,ribonucleoprotein complex;GO:0044444,cytoplasmic part;GO:0031981,nuclear lumen;GO:0044422,organelle part;GO:0043233,organelle lumen;GO:0015934,large ribosomal subunit;GO:0044464,cell part;GO:0005911,cell-cell junction;GO:0043227,membrane-bounded organelle;GO:0043232,intracellular non-membrane-bounded organelle;G…		ko03010,Ribosome
1242	gi|670392816	PREDICTED: uncharacterized protein LOC100273208 isoform X1 [Zea mays]		up	2.21355	0.00963878	response to stimulus;metabolic process;cellular process	organelle;cell part;cell;organelle part;membrane-enclosed lumen	protein binding transcription factor activity;binding	Transcription ;		GO:0034960,cellular biopolymer metabolic process;GO:0006950,response to stress;GO:0042221,response to chemical stimulus;GO:0044238,primary metabolic process;GO:0009416,response to light stimulus;GO:0009719,response to endogenous stimulus;GO:0043283,biopolymer metabolic process;GO:0006350,transcription;GO:0034645,cellular macromolecule biosynthetic process;GO:0043284,biopolymer biosynthetic proces…	GO:0043231,intracellular membrane-bounded organelle;GO:0043229,intracellular organelle;GO:0044446,intracellular organelle part;GO:0044424,intracellular part;GO:0031974,membrane-enclosed lumen;GO:0005623,cell;GO:0005634,nucleus;GO:0031981,nuclear lumen;GO:0043226,organelle;GO:0005622,intracellular;GO:0044422,organelle part;GO:0044428,nuclear part;GO:0043233,organelle lumen;GO:0044464,cell part;GO:…	GO:0003676,nucleic acid binding;GO:0005515,protein binding;GO:0005488,binding;GO:0003677,DNA binding
1245	gi|514718345	PREDICTED: 7-deoxyloganetin glucosyltransferase-like [Setaria italica]		up	4.16783	0.00103624			catalytic activity		Benzoxazinoid biosynthesis;Cyanoamino acid metabolism;Biosynthesis of secondary metabolites			GO:0016740,transferase activity;GO:0008194,UDP-glycosyltransferase activity;GO:0016757,transferase activity, transferring glycosyl groups;GO:0003824,catalytic activity;GO:0046527,glucosyltransferase activity;GO:0016758,transferase activity, transferring hexosyl groups;GO:0035251,UDP-glucosyltransferase activity	ko00402,Benzoxazinoid biosynthesis;ko01110,Biosynthesis of secondary metabolites;ko00460,Cyanoamino acid metabolism
1264	gi|514821864	PREDICTED: 1,2-dihydroxy-3-keto-5-methylthiopentene dioxygenase homolog 2 [Setaria italica]		down	0.487528	0.00981264	regulation of biological process;metabolic process;biological regulation;cellular process	organelle;cell part;cell	binding;catalytic activity	Function unknown ;	Metabolic pathways;Cysteine and methionine metabolism	GO:0065007,biological regulation;GO:0016053,organic acid biosynthetic process;GO:0006082,organic acid metabolic process;GO:0046394,carboxylic acid biosynthetic process;GO:0044238,primary metabolic process;GO:0009309,amine biosynthetic process;GO:0044272,sulfur compound biosynthetic process;GO:0044106,cellular amine metabolic process;GO:0042180,cellular ketone metabolic process;GO:0044262,cellular…	GO:0043231,intracellular membrane-bounded organelle;GO:0043229,intracellular organelle;GO:0044424,intracellular part;GO:0044444,cytoplasmic part;GO:0044464,cell part;GO:0005737,cytoplasm;GO:0005623,cell;GO:0043227,membrane-bounded organelle;GO:0043226,organelle;GO:0005622,intracellular	GO:0043167,ion binding;GO:0043169,cation binding;GO:0046872,metal ion binding;GO:0016491,oxidoreductase activity;GO:0003824,catalytic activity;GO:0005488,binding;GO:0046914,transition metal ion binding	ko00270,Cysteine and methionine metabolism;ko01100,Metabolic pathways
1268	gi|514818302	PREDICTED: probable glutathione S-transferase GSTU6 [Setaria italica]		up	2.06579	0.027283	response to stimulus;developmental process;metabolic process;multicellular organismal process;cellular process	organelle;cell part;cell	catalytic activity	Posttranslational modification, protein turnover, chaperones ;	Glutathione metabolism;Metabolism of xenobiotics by cytochrome P450;Drug metabolism - cytochrome P450	GO:0048528,post-embryonic root development;GO:0032502,developmental process;GO:0042221,response to chemical stimulus;GO:0010038,response to metal ion;GO:0009719,response to endogenous stimulus;GO:0009416,response to light stimulus;GO:0009314,response to radiation;GO:0032501,multicellular organismal process;GO:0009791,post-embryonic development;GO:0044237,cellular metabolic process;GO:0008152,meta…	GO:0043231,intracellular membrane-bounded organelle;GO:0043229,intracellular organelle;GO:0044424,intracellular part;GO:0044444,cytoplasmic part;GO:0009536,plastid;GO:0005737,cytoplasm;GO:0005623,cell;GO:0043226,organelle;GO:0005622,intracellular;GO:0044464,cell part;GO:0043227,membrane-bounded organelle	GO:0016740,transferase activity;GO:0016765,transferase activity, transferring alkyl or aryl (other than methyl) groups;GO:0003824,catalytic activity	ko00480,Glutathione metabolism;ko00982,Drug metabolism - cytochrome P450;ko00980,Metabolism of xenobiotics by cytochrome P450
1273	gi|514820290	PREDICTED: elongation factor 1-alpha [Setaria italica]	gi|514820288	up	1.60982	0.00970956	response to stimulus;metabolic process;cellular process	organelle;cell part;cell;organelle part;membrane-enclosed lumen	binding;catalytic activity	Translation, ribosomal structure and biogenesis ;	RNA transport	GO:0034960,cellular biopolymer metabolic process;GO:0042221,response to chemical stimulus;GO:0044238,primary metabolic process;GO:0046483,heterocycle metabolic process;GO:0009150,purine ribonucleotide metabolic process;GO:0043283,biopolymer metabolic process;GO:0034645,cellular macromolecule biosynthetic process;GO:0046700,heterocycle catabolic process;GO:0043284,biopolymer biosynthetic process;G…	GO:0043229,intracellular organelle;GO:0044446,intracellular organelle part;GO:0044444,cytoplasmic part;GO:0009536,plastid;GO:0031981,nuclear lumen;GO:0044422,organelle part;GO:0043233,organelle lumen;GO:0044464,cell part;GO:0043227,membrane-bounded organelle;GO:0043231,intracellular membrane-bounded organelle;GO:0044424,intracellular part;GO:0031974,membrane-enclosed lumen;GO:0005737,cytoplasm;GO…	GO:0016817,hydrolase activity, acting on acid anhydrides;GO:0001883,purine nucleoside binding;GO:0017111,nucleoside-triphosphatase activity;GO:0008135,translation factor activity, nucleic acid binding;GO:0003676,nucleic acid binding;GO:0045182,translation regulator activity;GO:0003824,catalytic activity;GO:0005488,binding;GO:0016462,pyrophosphatase activity;GO:0001882,nucleoside binding;GO:001681…	ko03013,RNA transport
1286	gi|835916756	PREDICTED: probable bifunctional riboflavin biosynthesis protein RIBA 2, chloroplastic [Setaria italica]	gi|514713789	up	2.13308	0.00748513	growth;cellular component organization or biogenesis;developmental process;metabolic process;biological regulation;cellular process	organelle;cell part;cell;organelle part	catalytic activity	Coenzyme transport and metabolism ;	Metabolic pathways;Riboflavin metabolism	GO:0065007,biological regulation;GO:0006766,vitamin metabolic process;GO:0032502,developmental process;GO:0008361,regulation of cell size;GO:0048588,developmental cell growth;GO:0048869,cellular developmental process;GO:0016049,cell growth;GO:0048589,developmental growth;GO:0040007,growth;GO:0044237,cellular metabolic process;GO:0008152,metabolic process;GO:0006767,water-soluble vitamin metabolic…	GO:0043231,intracellular membrane-bounded organelle;GO:0043229,intracellular organelle;GO:0044446,intracellular organelle part;GO:0044424,intracellular part;GO:0044444,cytoplasmic part;GO:0009536,plastid;GO:0005737,cytoplasm;GO:0009532,plastid stroma;GO:0005623,cell;GO:0043226,organelle;GO:0005622,intracellular;GO:0044422,organelle part;GO:0044435,plastid part;GO:0044464,cell part;GO:0043227,memb…	GO:0016830,carbon-carbon lyase activity;GO:0016829,lyase activity;GO:0003824,catalytic activity;GO:0016787,hydrolase activity	ko01100,Metabolic pathways;ko00740,Riboflavin metabolism
1288	gi|514796892	PREDICTED: alpha carbonic anhydrase 7-like [Setaria italica]		up	1.99496	0.000733775	multi-organism process;establishment of localization;developmental process;multicellular organismal process;cellular process;response to stimulus;localization;biological regulation;metabolic process	organelle;cell part;cell	transporter activity;binding;catalytic activity	Inorganic ion transport and metabolism ;	Nitrogen metabolism	GO:0032502,developmental process;GO:0006812,cation transport;GO:0051707,response to other organism;GO:0009607,response to biotic stimulus;GO:0032501,multicellular organismal process;GO:0048229,gametophyte development;GO:0070838,divalent metal ion transport;GO:0044237,cellular metabolic process;GO:0008152,metabolic process;GO:0051234,establishment of localization;GO:0051704,multi-organism process;…	GO:0043231,intracellular membrane-bounded organelle;GO:0043229,intracellular organelle;GO:0044424,intracellular part;GO:0044444,cytoplasmic part;GO:0009536,plastid;GO:0005737,cytoplasm;GO:0005623,cell;GO:0043226,organelle;GO:0005622,intracellular;GO:0044464,cell part;GO:0043227,membrane-bounded organelle;GO:0016020,membrane	GO:0043169,cation binding;GO:0043492,ATPase activity, coupled to movement of substances;GO:0017111,nucleoside-triphosphatase activity;GO:0016829,lyase activity;GO:0015075,ion transmembrane transporter activity;GO:0005515,protein binding;GO:0016820,hydrolase activity, acting on acid anhydrides, catalyzing transmembrane movement of substances;GO:0003824,catalytic activity;GO:0043167,ion binding;GO:…	ko00910,Nitrogen metabolism
1317	gi|514792096	PREDICTED: succinate dehydrogenase subunit 6, mitochondrial [Setaria italica]		up	1.59219	0.00181723		organelle;cell part;cell					GO:0043231,intracellular membrane-bounded organelle;GO:0043229,intracellular organelle;GO:0044424,intracellular part;GO:0044464,cell part;GO:0005623,cell;GO:0043227,membrane-bounded organelle;GO:0043226,organelle;GO:0016020,membrane;GO:0005622,intracellular
1323	gi|242035287	hypothetical protein SORBIDRAFT_01g031050 [Sorghum bicolor]		up	4.70384	0.0167474	response to stimulus;developmental process;multicellular organismal process	organelle;cell part;cell	catalytic activity	Posttranslational modification, protein turnover, chaperones ;	Glutathione metabolism;Metabolism of xenobiotics by cytochrome P450;Drug metabolism - cytochrome P450	GO:0048528,post-embryonic root development;GO:0032502,developmental process;GO:0042221,response to chemical stimulus;GO:0010038,response to metal ion;GO:0009719,response to endogenous stimulus;GO:0009416,response to light stimulus;GO:0009314,response to radiation;GO:0032501,multicellular organismal process;GO:0009791,post-embryonic development;GO:0010033,response to organic substance;GO:0009725,r…	GO:0043231,intracellular membrane-bounded organelle;GO:0043229,intracellular organelle;GO:0044424,intracellular part;GO:0044444,cytoplasmic part;GO:0009536,plastid;GO:0005737,cytoplasm;GO:0005623,cell;GO:0043226,organelle;GO:0005622,intracellular;GO:0044464,cell part;GO:0043227,membrane-bounded organelle	GO:0016740,transferase activity;GO:0003824,catalytic activity	ko00480,Glutathione metabolism;ko00982,Drug metabolism - cytochrome P450;ko00980,Metabolism of xenobiotics by cytochrome P450
1329	gi|514728557	PREDICTED: bifunctional aspartokinase/homoserine dehydrogenase 2, chloroplastic isoform X2 [Setaria italica]	gi|514728553	down	0.56892	0.0203956	metabolic process;biological regulation;cellular process	organelle;cell part;cell;organelle part	binding;catalytic activity	Amino acid transport and metabolism ;	Lysine biosynthesis;Metabolic pathways;Glycine, serine and threonine metabolism;Cysteine and methionine metabolism;Microbial metabolism in diverse environments;Biosynthesis of secondary metabolites	GO:0065007,biological regulation;GO:0034960,cellular biopolymer metabolic process;GO:0046394,carboxylic acid biosynthetic process;GO:0009311,oligosaccharide metabolic process;GO:0034637,cellular carbohydrate biosynthetic process;GO:0044238,primary metabolic process;GO:0009309,amine biosynthetic process;GO:0044272,sulfur compound biosynthetic process;GO:0046483,heterocycle metabolic process;GO:004…	GO:0043231,intracellular membrane-bounded organelle;GO:0043229,intracellular organelle;GO:0044446,intracellular organelle part;GO:0044424,intracellular part;GO:0044444,cytoplasmic part;GO:0009536,plastid;GO:0005737,cytoplasm;GO:0009532,plastid stroma;GO:0005623,cell;GO:0043226,organelle;GO:0005622,intracellular;GO:0044422,organelle part;GO:0044435,plastid part;GO:0044464,cell part;GO:0043227,memb…	GO:0001883,purine nucleoside binding;GO:0016772,transferase activity, transferring phosphorus-containing groups;GO:0000166,nucleotide binding;GO:0003824,catalytic activity;GO:0016614,oxidoreductase activity, acting on CH-OH group of donors;GO:0005488,binding;GO:0001882,nucleoside binding;GO:0016740,transferase activity;GO:0032549,ribonucleoside binding;GO:0016491,oxidoreductase activity;GO:001661…	ko01120,Microbial metabolism in diverse environments;ko01110,Biosynthesis of secondary metabolites;ko00270,Cysteine and methionine metabolism;ko01100,Metabolic pathways;ko00260,Glycine, serine and threonine metabolism;ko00300,Lysine biosynthesis
1333	gi|514765480	PREDICTED: ESCRT-related protein CHMP1 [Setaria italica]	gi|242093694	up	2.81021	0.00543043	reproductive process;reproduction;establishment of localization;cellular component organization or biogenesis;developmental process;multicellular organismal process;cellular process;response to stimulus;localization			Cell motility ;	Endocytosis	GO:0003006,reproductive developmental process;GO:0034613,cellular protein localization;GO:0032502,developmental process;GO:0033036,macromolecule localization;GO:0006950,response to stress;GO:0046907,intracellular transport;GO:0045184,establishment of protein localization;GO:0008104,protein localization;GO:0051641,cellular localization;GO:0009408,response to heat;GO:0032501,multicellular organisma…			ko04144,Endocytosis
1334	gi|514813775	PREDICTED: peroxidase 51-like [Setaria italica]		down	0.631363	0.0436861	response to stimulus	cell part;cell	binding;catalytic activity;antioxidant activity	Inorganic ion transport and metabolism ;	Phenylalanine metabolism;Metabolic pathways;Methane metabolism;Phenylpropanoid biosynthesis;Biosynthesis of secondary metabolites	GO:0050896,response to stimulus;GO:0009628,response to abiotic stimulus;GO:0006950,response to stress;GO:0006970,response to osmotic stress	GO:0044424,intracellular part;GO:0044464,cell part;GO:0005737,cytoplasm;GO:0005623,cell;GO:0005622,intracellular	GO:0043167,ion binding;GO:0043169,cation binding;GO:0016209,antioxidant activity;GO:0046906,tetrapyrrole binding;GO:0003824,catalytic activity;GO:0005488,binding	ko01110,Biosynthesis of secondary metabolites;ko00360,Phenylalanine metabolism;ko01100,Metabolic pathways;ko00680,Methane metabolism;ko00940,Phenylpropanoid biosynthesis
1350	gi|514809073	PREDICTED: obtusifoliol 14-alpha demethylase [Setaria italica]		up	3.39356	0.0249425	reproductive process;reproduction;developmental process;metabolic process;cellular process	organelle;cell part;cell	binding;catalytic activity	Secondary metabolites biosynthesis, transport and catabolism ;	Metabolic pathways;Steroid biosynthesis;Biosynthesis of secondary metabolites	GO:0034960,cellular biopolymer metabolic process;GO:0046394,carboxylic acid biosynthetic process;GO:0006396,RNA processing;GO:0044238,primary metabolic process;GO:0009309,amine biosynthetic process;GO:0044272,sulfur compound biosynthetic process;GO:0043283,biopolymer metabolic process;GO:0044271,nitrogen compound biosynthetic process;GO:0006520,cellular amino acid metabolic process;GO:0006694,ste…	GO:0043231,intracellular membrane-bounded organelle;GO:0043229,intracellular organelle;GO:0044424,intracellular part;GO:0044464,cell part;GO:0005623,cell;GO:0043227,membrane-bounded organelle;GO:0043226,organelle;GO:0016020,membrane;GO:0005622,intracellular	GO:0043169,cation binding;GO:0046872,metal ion binding;GO:0046906,tetrapyrrole binding;GO:0003824,catalytic activity;GO:0005488,binding;GO:0046914,transition metal ion binding;GO:0043167,ion binding;GO:0016741,transferase activity, transferring one-carbon groups;GO:0016740,transferase activity;GO:0016491,oxidoreductase activity	ko00100,Steroid biosynthesis;ko01110,Biosynthesis of secondary metabolites;ko01100,Metabolic pathways
1353	gi|514798023	PREDICTED: citron Rho-interacting kinase [Setaria italica]		up	2.89248	0.00684902	metabolic process;cellular process	organelle;cell part;cell;organelle part				GO:0019321,pentose metabolic process;GO:0005996,monosaccharide metabolic process;GO:0006066,alcohol metabolic process;GO:0019318,hexose metabolic process;GO:0044238,primary metabolic process;GO:0005975,carbohydrate metabolic process;GO:0006006,glucose metabolic process;GO:0008152,metabolic process	GO:0043231,intracellular membrane-bounded organelle;GO:0043229,intracellular organelle;GO:0044424,intracellular part;GO:0005737,cytoplasm;GO:0005623,cell;GO:0043226,organelle;GO:0005622,intracellular;GO:0044422,organelle part;GO:0044464,cell part;GO:0043227,membrane-bounded organelle;GO:0031090,organelle membrane;GO:0016020,membrane
1368	gi|670379560	PREDICTED: 50S ribosomal protein L28, chloroplastic [Zea mays]	gi|242089275;gi|242046412	up	2.59184	0.0423043	metabolic process	organelle;macromolecular complex;cell part;cell	structural molecule activity;catalytic activity	Translation, ribosomal structure and biogenesis ;		GO:0043170,macromolecule metabolic process;GO:0010467,gene expression;GO:0008152,metabolic process	GO:0043231,intracellular membrane-bounded organelle;GO:0043229,intracellular organelle;GO:0030529,ribonucleoprotein complex;GO:0044424,intracellular part;GO:0044444,cytoplasmic part;GO:0005739,mitochondrion;GO:0009536,plastid;GO:0005737,cytoplasm;GO:0005623,cell;GO:0032991,macromolecular complex;GO:0043226,organelle;GO:0005622,intracellular;GO:0044464,cell part;GO:0043227,membrane-bounded organel…	GO:0005198,structural molecule activity;GO:0003824,catalytic activity
1376	gi|242044386	hypothetical protein SORBIDRAFT_02g022210 [Sorghum bicolor]		up	4.79843	0.000917722	response to stimulus;metabolic process;cellular process	extracellular region;organelle;cell part;cell;organelle part	binding;catalytic activity	Posttranslational modification, protein turnover, chaperones ;	Glutathione metabolism;Metabolism of xenobiotics by cytochrome P450;Drug metabolism - cytochrome P450	GO:0010035,response to inorganic substance;GO:0006950,response to stress;GO:0042221,response to chemical stimulus;GO:0010038,response to metal ion;GO:0009987,cellular process;GO:0009415,response to water;GO:0006790,sulfur metabolic process;GO:0050896,response to stimulus;GO:0009628,response to abiotic stimulus;GO:0044237,cellular metabolic process;GO:0009414,response to water deprivation;GO:00081…	GO:0043229,intracellular organelle;GO:0044446,intracellular organelle part;GO:0044444,cytoplasmic part;GO:0009536,plastid;GO:0009532,plastid stroma;GO:0044422,organelle part;GO:0044435,plastid part;GO:0044464,cell part;GO:0043227,membrane-bounded organelle;GO:0043231,intracellular membrane-bounded organelle;GO:0044424,intracellular part;GO:0005737,cytoplasm;GO:0005623,cell;GO:0043226,organelle;GO…	GO:0016740,transferase activity;GO:0016765,transferase activity, transferring alkyl or aryl (other than methyl) groups;GO:0003824,catalytic activity	ko00480,Glutathione metabolism;ko00982,Drug metabolism - cytochrome P450;ko00980,Metabolism of xenobiotics by cytochrome P450
1379	gi|514803741	PREDICTED: shikimate O-hydroxycinnamoyltransferase-like [Setaria italica]		down	0.590875	0.00594724					Phenylpropanoid biosynthesis;Biosynthesis of secondary metabolites;Stilbenoid, diarylheptanoid and gingerol biosynthesis;Flavonoid biosynthesis				ko00945,Stilbenoid, diarylheptanoid and gingerol biosynthesis;ko01110,Biosynthesis of secondary metabolites;ko00940,Phenylpropanoid biosynthesis;ko00941,Flavonoid biosynthesis
1408	gi|242060009	hypothetical protein SORBIDRAFT_03g046750 [Sorghum bicolor]	gi|514787544	up	2.67286	0.00732528	cellular component organization or biogenesis;metabolic process	organelle;macromolecular complex;cell part;cell;organelle part	structural molecule activity	Translation, ribosomal structure and biogenesis ;	Ribosome	GO:0043170,macromolecule metabolic process;GO:0010467,gene expression;GO:0008152,metabolic process	GO:0043229,intracellular organelle;GO:0044446,intracellular organelle part;GO:0030529,ribonucleoprotein complex;GO:0044444,cytoplasmic part;GO:0009536,plastid;GO:0044422,organelle part;GO:0044464,cell part;GO:0015935,small ribosomal subunit;GO:0043227,membrane-bounded organelle;GO:0043232,intracellular non-membrane-bounded organelle;GO:0043231,intracellular membrane-bounded organelle;GO:0044424,i…	GO:0005198,structural molecule activity	ko03010,Ribosome
1419	gi|94502601	ATPase subunit 8 (mitochondrion) [Zea mays subsp. mays]	gi|115278599;gi|115278529;gi|114151627;gi|114151594;gi|114151561	up	1.50292	0.046958	metabolic process;cellular process	organelle;cell part;cell	transporter activity;binding			GO:0046129,purine ribonucleoside biosynthetic process;GO:0044238,primary metabolic process;GO:0009260,ribonucleotide biosynthetic process;GO:0046483,heterocycle metabolic process;GO:0009150,purine ribonucleotide metabolic process;GO:0009206,purine ribonucleoside triphosphate biosynthetic process;GO:0009145,purine nucleoside triphosphate biosynthetic process;GO:0034654,nucleobase, nucleoside, nucl…	GO:0043231,intracellular membrane-bounded organelle;GO:0043229,intracellular organelle;GO:0044424,intracellular part;GO:0044444,cytoplasmic part;GO:0005739,mitochondrion;GO:0009536,plastid;GO:0005737,cytoplasm;GO:0005623,cell;GO:0043226,organelle;GO:0044425,membrane part;GO:0005622,intracellular;GO:0044464,cell part;GO:0031224,intrinsic to membrane;GO:0043227,membrane-bounded organelle;GO:0016020…	GO:0043169,cation binding;GO:0008324,cation transmembrane transporter activity;GO:0046872,metal ion binding;GO:0015077,monovalent inorganic cation transmembrane transporter activity;GO:0015075,ion transmembrane transporter activity;GO:0005488,binding;GO:0046914,transition metal ion binding;GO:0043167,ion binding;GO:0022890,inorganic cation transmembrane transporter activity;GO:0005215,transporter…
1427	gi|514764742	PREDICTED: ras-related protein RIC2 [Setaria italica]	gi|226500010;gi|242096112;gi|212723804	down	0.653675	0.0322599	response to stimulus;regulation of biological process;signaling;establishment of localization;localization;biological regulation;cellular process	organelle;cell part;cell;organelle part	binding	General function prediction only ;		GO:0051234,establishment of localization;GO:0033036,macromolecule localization;GO:0006950,response to stress;GO:0006970,response to osmotic stress;GO:0045184,establishment of protein localization;GO:0006972,hyperosmotic response;GO:0015031,protein transport;GO:0051179,localization;GO:0008104,protein localization;GO:0050896,response to stimulus;GO:0006810,transport;GO:0009628,response to abiotic s…	GO:0043229,intracellular organelle;GO:0044446,intracellular organelle part;GO:0044444,cytoplasmic part;GO:0044431,Golgi apparatus part;GO:0005768,endosome;GO:0044422,organelle part;GO:0044464,cell part;GO:0005911,cell-cell junction;GO:0005794,Golgi apparatus;GO:0031090,organelle membrane;GO:0043227,membrane-bounded organelle;GO:0043231,intracellular membrane-bounded organelle;GO:0044424,intracell…	GO:0001882,nucleoside binding;GO:0001883,purine nucleoside binding;GO:0003676,nucleic acid binding;GO:0032549,ribonucleoside binding;GO:0032550,purine ribonucleoside binding;GO:0005488,binding
1434	gi|514800738	PREDICTED: probable aldo-keto reductase 2 [Setaria italica]		up	1.9932	0.00245833	response to stimulus	organelle;cell part;cell;organelle part	catalytic activity	Energy production and conversion ;	Ascorbate and aldarate metabolism;Metabolic pathways;Biosynthesis of secondary metabolites	GO:0050896,response to stimulus;GO:0010035,response to inorganic substance;GO:0042221,response to chemical stimulus;GO:0010038,response to metal ion	GO:0009526,plastid envelope;GO:0043229,intracellular organelle;GO:0044446,intracellular organelle part;GO:0044444,cytoplasmic part;GO:0009536,plastid;GO:0031967,organelle envelope;GO:0044422,organelle part;GO:0044435,plastid part;GO:0044464,cell part;GO:0043227,membrane-bounded organelle;GO:0043231,intracellular membrane-bounded organelle;GO:0044424,intracellular part;GO:0005737,cytoplasm;GO:0005…	GO:0003824,catalytic activity	ko01110,Biosynthesis of secondary metabolites;ko01100,Metabolic pathways;ko00053,Ascorbate and aldarate metabolism
1444	gi|514819210	PREDICTED: probable NADPH:quinone oxidoreductase 1 [Setaria italica]		up	3.54964	0.0242867	immune system process;regulation of biological process;multi-organism process;establishment of localization;cellular component organization or biogenesis;cellular process;response to stimulus;signaling;localization;biological regulation;metabolic process;death	organelle;cell part;cell;organelle part	binding;catalytic activity	General function prediction only ;		GO:0065007,biological regulation;GO:0016054,organic acid catabolic process;GO:0009626,plant-type hypersensitive response;GO:0009605,response to external stimulus;GO:0007243,protein kinase cascade;GO:0019318,hexose metabolic process;GO:0006950,response to stress;GO:0006970,response to osmotic stress;GO:0042221,response to chemical stimulus;GO:0046365,monosaccharide catabolic process;GO:0009719,res…	GO:0043229,intracellular organelle;GO:0044446,intracellular organelle part;GO:0044444,cytoplasmic part;GO:0009536,plastid;GO:0009532,plastid stroma;GO:0042579,microbody;GO:0044422,organelle part;GO:0044435,plastid part;GO:0044464,cell part;GO:0043227,membrane-bounded organelle;GO:0043231,intracellular membrane-bounded organelle;GO:0044424,intracellular part;GO:0005737,cytoplasm;GO:0005623,cell;GO…	GO:0043169,cation binding;GO:0016655,oxidoreductase activity, acting on NADH or NADPH, quinone or similar compound as acceptor;GO:0016651,oxidoreductase activity, acting on NADH or NADPH;GO:0003824,catalytic activity;GO:0005488,binding;GO:0043167,ion binding;GO:0016646,oxidoreductase activity, acting on the CH-NH group of donors, NAD or NADP as acceptor;GO:0016491,oxidoreductase activity;GO:00166…
1483	gi|514812461	PREDICTED: U2 small nuclear ribonucleoprotein A' [Setaria italica]		up	1.85338	0.0423549	response to stimulus;metabolic process;cellular process	organelle;cell part;cell;organelle part;membrane-enclosed lumen		Function unknown ;	Spliceosome	GO:0034960,cellular biopolymer metabolic process;GO:0006950,response to stress;GO:0006396,RNA processing;GO:0009451,RNA modification;GO:0044238,primary metabolic process;GO:0008380,RNA splicing;GO:0044237,cellular metabolic process;GO:0043412,biopolymer modification;GO:0043283,biopolymer metabolic process;GO:0006807,nitrogen compound metabolic process;GO:0008152,metabolic process;GO:0043170,macro…	GO:0043229,intracellular organelle;GO:0044446,intracellular organelle part;GO:0044444,cytoplasmic part;GO:0009536,plastid;GO:0031981,nuclear lumen;GO:0044422,organelle part;GO:0043233,organelle lumen;GO:0044464,cell part;GO:0005654,nucleoplasm;GO:0043227,membrane-bounded organelle;GO:0043231,intracellular membrane-bounded organelle;GO:0044424,intracellular part;GO:0016604,nuclear body;GO:0031974,…		ko03040,Spliceosome
1486	gi|835955270	PREDICTED: 60S ribosomal protein L28-1-like [Setaria italica]		up	3.04795	0.0243582	reproductive process;reproduction;cellular component organization or biogenesis;developmental process;metabolic process;multicellular organismal process;cellular process	organelle;macromolecular complex;cell part;cell;organelle part	structural molecule activity		Ribosome	GO:0032259,methylation;GO:0034960,cellular biopolymer metabolic process;GO:0006730,one-carbon metabolic process;GO:0044238,primary metabolic process;GO:0008213,protein amino acid alkylation;GO:0046483,heterocycle metabolic process;GO:0009791,post-embryonic development;GO:0043283,biopolymer metabolic process;GO:0006220,pyrimidine nucleotide metabolic process;GO:0043170,macromolecule metabolic proc…	GO:0043229,intracellular organelle;GO:0044446,intracellular organelle part;GO:0030529,ribonucleoprotein complex;GO:0044444,cytoplasmic part;GO:0009536,plastid;GO:0044422,organelle part;GO:0015934,large ribosomal subunit;GO:0044464,cell part;GO:0005911,cell-cell junction;GO:0043227,membrane-bounded organelle;GO:0043232,intracellular non-membrane-bounded organelle;GO:0043231,intracellular membrane-…	GO:0005198,structural molecule activity	ko03010,Ribosome
1504	gi|514781852	PREDICTED: MACPF domain-containing protein CAD1 [Setaria italica]		up	1.77076	0.00515674	immune system process;regulation of biological process;multi-organism process;establishment of localization;cellular component organization or biogenesis;cellular process;response to stimulus;signaling;localization;biological regulation;metabolic process;death	organelle;cell part;cell	transporter activity;binding;catalytic activity			GO:0065007,biological regulation;GO:0016054,organic acid catabolic process;GO:0009626,plant-type hypersensitive response;GO:0007243,protein kinase cascade;GO:0006950,response to stress;GO:0042221,response to chemical stimulus;GO:0009719,response to endogenous stimulus;GO:0009607,response to biotic stimulus;GO:0015698,inorganic anion transport;GO:0002252,immune effector process;GO:0007154,cell com…	GO:0043231,intracellular membrane-bounded organelle;GO:0043229,intracellular organelle;GO:0044424,intracellular part;GO:0044444,cytoplasmic part;GO:0009536,plastid;GO:0005737,cytoplasm;GO:0005623,cell;GO:0043226,organelle;GO:0005622,intracellular;GO:0044464,cell part;GO:0043227,membrane-bounded organelle	GO:0043169,cation binding;GO:0043492,ATPase activity, coupled to movement of substances;GO:0017111,nucleoside-triphosphatase activity;GO:0015075,ion transmembrane transporter activity;GO:0016755,transferase activity, transferring amino-acyl groups;GO:0016820,hydrolase activity, acting on acid anhydrides, catalyzing transmembrane movement of substances;GO:0003824,catalytic activity;GO:0046914,tran…
1510	gi|836025827	PREDICTED: LOW QUALITY PROTEIN: acetate/butyrate--CoA ligase AAE7, peroxisomal-like [Setaria italica]		up	2.38995	0.0109939	metabolic process;cellular process	organelle;cell part;cell	binding;catalytic activity	Lipid transport and metabolism ; Secondary metabolites biosynthesis, transport and catabolism ;	Phenylalanine metabolism;Metabolic pathways;Phenylpropanoid biosynthesis;Biosynthesis of secondary metabolites;Ubiquinone and other terpenoid-quinone biosynthesis	GO:0006778,porphyrin metabolic process;GO:0006082,organic acid metabolic process;GO:0044270,nitrogen compound catabolic process;GO:0044238,primary metabolic process;GO:0046483,heterocycle metabolic process;GO:0042180,cellular ketone metabolic process;GO:0044262,cellular carbohydrate metabolic process;GO:0044237,cellular metabolic process;GO:0006807,nitrogen compound metabolic process;GO:0046700,h…	GO:0043231,intracellular membrane-bounded organelle;GO:0043229,intracellular organelle;GO:0044424,intracellular part;GO:0044444,cytoplasmic part;GO:0005737,cytoplasm;GO:0005623,cell;GO:0042579,microbody;GO:0043226,organelle;GO:0005622,intracellular;GO:0044464,cell part;GO:0043227,membrane-bounded organelle	GO:0001882,nucleoside binding;GO:0001883,purine nucleoside binding;GO:0016877,ligase activity, forming carbon-sulfur bonds;GO:0032549,ribonucleoside binding;GO:0032550,purine ribonucleoside binding;GO:0003824,catalytic activity;GO:0016874,ligase activity;GO:0005488,binding	ko01110,Biosynthesis of secondary metabolites;ko00360,Phenylalanine metabolism;ko01100,Metabolic pathways;ko00130,Ubiquinone and other terpenoid-quinone biosynthesis;ko00940,Phenylpropanoid biosynthesis
1519	gi|514793702	PREDICTED: vesicle-associated protein 4-2-like [Setaria italica]	gi|242078137;gi|226509330	up	1.8982	0.00665209	response to stimulus;establishment of localization;localization;metabolic process;cellular process	organelle;cell part;cell				GO:0006497,protein amino acid lipidation;GO:0034960,cellular biopolymer metabolic process;GO:0033036,macromolecule localization;GO:0006950,response to stress;GO:0046907,intracellular transport;GO:0042221,response to chemical stimulus;GO:0044238,primary metabolic process;GO:0009719,response to endogenous stimulus;GO:0031365,N-terminal protein amino acid modification;GO:0042158,lipoprotein biosynth…	GO:0043231,intracellular membrane-bounded organelle;GO:0043229,intracellular organelle;GO:0044424,intracellular part;GO:0044464,cell part;GO:0005623,cell;GO:0043227,membrane-bounded organelle;GO:0043226,organelle;GO:0016020,membrane;GO:0005622,intracellular
1531	gi|835943018	PREDICTED: LOW QUALITY PROTEIN: mugineic-acid 3-dioxygenase-like [Setaria italica]		down	0.658	0.0101431	immune system process;regulation of biological process;multi-organism process;cellular process;response to stimulus;signaling;biological regulation;metabolic process			General function prediction only ;	Metabolic pathways;Biosynthesis of secondary metabolites;Flavonoid biosynthesis	GO:0065007,biological regulation;GO:0006952,defense response;GO:0006950,response to stress;GO:0042221,response to chemical stimulus;GO:0051707,response to other organism;GO:0009607,response to biotic stimulus;GO:0044237,cellular metabolic process;GO:0007154,cell communication;GO:0008152,metabolic process;GO:0010033,response to organic substance;GO:0006955,immune response;GO:0050789,regulation of …			ko01110,Biosynthesis of secondary metabolites;ko01100,Metabolic pathways;ko00941,Flavonoid biosynthesis
1532	gi|836015970	PREDICTED: 60S ribosomal protein L3-like [Setaria italica]		up	2.24414	0.0451763	metabolic process	organelle;macromolecular complex;cell part;cell;organelle part;membrane-enclosed lumen	structural molecule activity	Translation, ribosomal structure and biogenesis ;	Ribosome	GO:0043170,macromolecule metabolic process;GO:0010467,gene expression;GO:0008152,metabolic process	GO:0043229,intracellular organelle;GO:0044446,intracellular organelle part;GO:0030529,ribonucleoprotein complex;GO:0044444,cytoplasmic part;GO:0031981,nuclear lumen;GO:0044422,organelle part;GO:0043233,organelle lumen;GO:0015934,large ribosomal subunit;GO:0044464,cell part;GO:0043227,membrane-bounded organelle;GO:0043232,intracellular non-membrane-bounded organelle;GO:0043231,intracellular membra…	GO:0005198,structural molecule activity	ko03010,Ribosome
1533	gi|242076586	hypothetical protein SORBIDRAFT_06g023630 [Sorghum bicolor]		up	2.39123	0.0183205		cell part;cell					GO:0044464,cell part;GO:0005623,cell
1569	gi|293333102	uncharacterized protein LOC100382927 [Zea mays]		up	1.52608	0.00683561	response to stimulus;establishment of localization;cellular component organization or biogenesis;localization	organelle;cell part;cell	binding			GO:0051234,establishment of localization;GO:0009314,response to radiation;GO:0009416,response to light stimulus;GO:0050896,response to stimulus;GO:0006810,transport;GO:0009628,response to abiotic stimulus;GO:0051179,localization	GO:0043231,intracellular membrane-bounded organelle;GO:0043229,intracellular organelle;GO:0044424,intracellular part;GO:0044444,cytoplasmic part;GO:0009536,plastid;GO:0005737,cytoplasm;GO:0005623,cell;GO:0043226,organelle;GO:0005622,intracellular;GO:0044464,cell part;GO:0043227,membrane-bounded organelle	GO:0003676,nucleic acid binding;GO:0005488,binding
1577	gi|514818316	PREDICTED: glutathione S-transferase U17-like [Setaria italica]		up	4.42174	0.0072892	response to stimulus;developmental process;multicellular organismal process		catalytic activity	Posttranslational modification, protein turnover, chaperones ;	Glutathione metabolism;Metabolism of xenobiotics by cytochrome P450;Drug metabolism - cytochrome P450	GO:0032501,multicellular organismal process;GO:0050896,response to stimulus;GO:0009791,post-embryonic development;GO:0032502,developmental process;GO:0009628,response to abiotic stimulus;GO:0007275,multicellular organismal development;GO:0042221,response to chemical stimulus		GO:0016740,transferase activity;GO:0003824,catalytic activity	ko00480,Glutathione metabolism;ko00982,Drug metabolism - cytochrome P450;ko00980,Metabolism of xenobiotics by cytochrome P450
1580	gi|514747682	PREDICTED: anthocyanidin 5,3-O-glucosyltransferase-like [Setaria italica]		up	2.45084	0.0373452			catalytic activity					GO:0016740,transferase activity;GO:0016757,transferase activity, transferring glycosyl groups;GO:0003824,catalytic activity
1586	gi|514734037	PREDICTED: probable 5'-adenylylsulfate reductase 1, chloroplastic [Setaria italica]		up	2.02762	0.00297417	response to stimulus;metabolic process;biological regulation;cellular process	organelle;cell part;cell;organelle part	binding;catalytic activity	Amino acid transport and metabolism ; Coenzyme transport and metabolism ;		GO:0065007,biological regulation;GO:0046394,carboxylic acid biosynthetic process;GO:0034637,cellular carbohydrate biosynthetic process;GO:0044238,primary metabolic process;GO:0009309,amine biosynthetic process;GO:0044272,sulfur compound biosynthetic process;GO:0019725,cellular homeostasis;GO:0046483,heterocycle metabolic process;GO:0019757,glycosinolate metabolic process;GO:0042592,homeostatic pr…	GO:0043229,intracellular organelle;GO:0044446,intracellular organelle part;GO:0044444,cytoplasmic part;GO:0009536,plastid;GO:0009532,plastid stroma;GO:0044422,organelle part;GO:0044435,plastid part;GO:0044464,cell part;GO:0043227,membrane-bounded organelle;GO:0043231,intracellular membrane-bounded organelle;GO:0009507,chloroplast;GO:0044424,intracellular part;GO:0005737,cytoplasm;GO:0005623,cell;…	GO:0043169,cation binding;GO:0051540,metal cluster binding;GO:0003824,catalytic activity;GO:0016667,oxidoreductase activity, acting on sulfur group of donors;GO:0005488,binding;GO:0016671,oxidoreductase activity, acting on sulfur group of donors, disulfide as acceptor;GO:0043167,ion binding;GO:0016491,oxidoreductase activity;GO:0051536,iron-sulfur cluster binding
1616	gi|514709294	PREDICTED: succinate-semialdehyde dehydrogenase, mitochondrial [Setaria italica]	gi|670403880;gi|226508568	down	0.623101	0.010825	response to stimulus;cellular component organization or biogenesis;metabolic process;cellular process	organelle;cell part;cell;organelle part	binding;catalytic activity	Energy production and conversion ;	Metabolic pathways;Alanine, aspartate and glutamate metabolism;Microbial metabolism in diverse environments;Tyrosine metabolism;Butanoate metabolism	GO:0016054,organic acid catabolic process;GO:0044270,nitrogen compound catabolic process;GO:0043648,dicarboxylic acid metabolic process;GO:0006950,response to stress;GO:0044238,primary metabolic process;GO:0006520,cellular amino acid metabolic process;GO:0019752,carboxylic acid metabolic process;GO:0005975,carbohydrate metabolic process;GO:0009987,cellular process;GO:0034641,cellular nitrogen com…	GO:0043229,intracellular organelle;GO:0044446,intracellular organelle part;GO:0044444,cytoplasmic part;GO:0009536,plastid;GO:0009532,plastid stroma;GO:0044422,organelle part;GO:0044435,plastid part;GO:0044464,cell part;GO:0043227,membrane-bounded organelle;GO:0043231,intracellular membrane-bounded organelle;GO:0044424,intracellular part;GO:0005739,mitochondrion;GO:0005737,cytoplasm;GO:0044429,mit…	GO:0043169,cation binding;GO:0046872,metal ion binding;GO:0016903,oxidoreductase activity, acting on the aldehyde or oxo group of donors;GO:0000166,nucleotide binding;GO:0003824,catalytic activity;GO:0005488,binding;GO:0046914,transition metal ion binding;GO:0043167,ion binding;GO:0016620,oxidoreductase activity, acting on the aldehyde or oxo group of donors, NAD or NADP as acceptor;GO:0016491,ox…	ko01120,Microbial metabolism in diverse environments;ko00350,Tyrosine metabolism;ko00250,Alanine, aspartate and glutamate metabolism;ko00650,Butanoate metabolism;ko01100,Metabolic pathways
1623	gi|514802768	PREDICTED: UDP-glycosyltransferase 73D1-like [Setaria italica]		up	2.04642	0.0114042			catalytic activity					GO:0016740,transferase activity;GO:0016757,transferase activity, transferring glycosyl groups;GO:0003824,catalytic activity
1624	gi|514809534	PREDICTED: probable histone H2A variant 3 [Setaria italica]		up	2.11372	0.0158729	reproductive process;reproduction;regulation of biological process;cellular component organization or biogenesis;developmental process;multicellular organismal process;cellular process;response to stimulus;biological regulation;metabolic process	organelle;cell part;cell;organelle part;membrane-enclosed lumen	binding	Chromatin structure and dynamics ;	Systemic lupus erythematosus	GO:0065007,biological regulation;GO:0006304,DNA modification;GO:0032259,methylation;GO:0060255,regulation of macromolecule metabolic process;GO:0034960,cellular biopolymer metabolic process;GO:0006305,DNA alkylation;GO:0006950,response to stress;GO:0006730,one-carbon metabolic process;GO:0044238,primary metabolic process;GO:0008213,protein amino acid alkylation;GO:0034621,cellular macromolecular …	GO:0043229,intracellular organelle;GO:0044446,intracellular organelle part;GO:0031981,nuclear lumen;GO:0044422,organelle part;GO:0043233,organelle lumen;GO:0044464,cell part;GO:0043227,membrane-bounded organelle;GO:0043232,intracellular non-membrane-bounded organelle;GO:0043231,intracellular membrane-bounded organelle;GO:0044424,intracellular part;GO:0031974,membrane-enclosed lumen;GO:0005623,cel…	GO:0003676,nucleic acid binding;GO:0005515,protein binding;GO:0005488,binding;GO:0046983,protein dimerization activity	ko05322,Systemic lupus erythematosus
1632	gi|670417867	PREDICTED: 40S ribosomal protein S23 [Zea mays]	gi|670405464;gi|670368950;gi|661250908;gi|514812962;gi|514783998;gi|514749223;gi|242090801;gi|242059153;gi|242032479;gi|212722730	up	4.29305	0.011392	metabolic process	organelle;macromolecular complex;cell part;cell;organelle part;membrane-enclosed lumen	structural molecule activity	Translation, ribosomal structure and biogenesis ;	Ribosome	GO:0043170,macromolecule metabolic process;GO:0010467,gene expression;GO:0008152,metabolic process	GO:0043229,intracellular organelle;GO:0044446,intracellular organelle part;GO:0030529,ribonucleoprotein complex;GO:0044444,cytoplasmic part;GO:0031981,nuclear lumen;GO:0044422,organelle part;GO:0043233,organelle lumen;GO:0044464,cell part;GO:0015935,small ribosomal subunit;GO:0043227,membrane-bounded organelle;GO:0043232,intracellular non-membrane-bounded organelle;GO:0043231,intracellular membra…	GO:0005198,structural molecule activity	ko03010,Ribosome
1637	gi|514761748	PREDICTED: uncharacterized protein LOC101759867 [Setaria italica]		up	5.69522	0.0020265		cell part;cell	binding				GO:0044424,intracellular part;GO:0044464,cell part;GO:0005737,cytoplasm;GO:0005623,cell;GO:0005622,intracellular	GO:0043167,ion binding;GO:0043169,cation binding;GO:0046872,metal ion binding;GO:0005488,binding;GO:0046914,transition metal ion binding
1655	gi|514754118	PREDICTED: 40S ribosomal protein S9-2-like [Setaria italica]	gi|242083466	up	4.6227	0.0317471	metabolic process	organelle;macromolecular complex;cell part;cell;organelle part;membrane-enclosed lumen	structural molecule activity;binding	Translation, ribosomal structure and biogenesis ;	Ribosome	GO:0043170,macromolecule metabolic process;GO:0010467,gene expression;GO:0008152,metabolic process	GO:0044446,intracellular organelle part;GO:0030529,ribonucleoprotein complex;GO:0031981,nuclear lumen;GO:0044422,organelle part;GO:0043233,organelle lumen;GO:0044464,cell part;GO:0005911,cell-cell junction;GO:0043232,intracellular non-membrane-bounded organelle;GO:0043231,intracellular membrane-bounded organelle;GO:0033279,ribosomal subunit;GO:0031974,membrane-enclosed lumen;GO:0005623,cell;GO:00…	GO:0005198,structural molecule activity;GO:0003676,nucleic acid binding;GO:0003723,RNA binding;GO:0005488,binding	ko03010,Ribosome
1670	gi|514787675	PREDICTED: small nuclear ribonucleoprotein Sm D2-like [Setaria italica]	gi|212720721;gi|670413190;gi|514802702;gi|514743998;gi|242086617;gi|242076520;gi|226506222	up	2.07774	0.00179258	cellular component organization or biogenesis;metabolic process;cellular process	organelle;macromolecular complex;cell part;cell;organelle part;membrane-enclosed lumen		Transcription ;	Spliceosome	GO:0034960,cellular biopolymer metabolic process;GO:0006996,organelle organization;GO:0009451,RNA modification;GO:0044238,primary metabolic process;GO:0044237,cellular metabolic process;GO:0043412,biopolymer modification;GO:0043283,biopolymer metabolic process;GO:0006807,nitrogen compound metabolic process;GO:0008152,metabolic process;GO:0043170,macromolecule metabolic process;GO:0044260,cellular…	GO:0009526,plastid envelope;GO:0043229,intracellular organelle;GO:0044446,intracellular organelle part;GO:0030529,ribonucleoprotein complex;GO:0044444,cytoplasmic part;GO:0009536,plastid;GO:0031967,organelle envelope;GO:0031981,nuclear lumen;GO:0044422,organelle part;GO:0043233,organelle lumen;GO:0044435,plastid part;GO:0044464,cell part;GO:0043227,membrane-bounded organelle;GO:0043231,intracellu…		ko03040,Spliceosome
1706	gi|835975177	PREDICTED: fasciclin-like arabinogalactan protein 11 [Setaria italica]		down	0.466675	0.00794005	cellular component organization or biogenesis;cellular process	cell part;cell		Cell wall/membrane/envelope biogenesis ;		GO:0009987,cellular process;GO:0044085,cellular component biogenesis;GO:0042546,cell wall biogenesis	GO:0044424,intracellular part;GO:0044464,cell part;GO:0005737,cytoplasm;GO:0005623,cell;GO:0031224,intrinsic to membrane;GO:0044425,membrane part;GO:0016020,membrane;GO:0005622,intracellular
1719	gi|514812974	PREDICTED: protein trichome birefringence-like 33 [Setaria italica]		down	0.664057	0.00369332		organelle;cell part;cell					GO:0043231,intracellular membrane-bounded organelle;GO:0043229,intracellular organelle;GO:0044424,intracellular part;GO:0044444,cytoplasmic part;GO:0009536,plastid;GO:0005737,cytoplasm;GO:0005623,cell;GO:0043226,organelle;GO:0005622,intracellular;GO:0044464,cell part;GO:0043227,membrane-bounded organelle
1734	gi|836005916	PREDICTED: nucleolin [Setaria italica]		up	1.86299	0.0300531	metabolic process;cellular process		binding	General function prediction only ;	Spliceosome	GO:0043170,macromolecule metabolic process;GO:0034960,cellular biopolymer metabolic process;GO:0044260,cellular macromolecule metabolic process;GO:0006396,RNA processing;GO:0000377,RNA splicing, via transesterification reactions with bulged adenosine as nucleophile;GO:0044238,primary metabolic process;GO:0009987,cellular process;GO:0000375,RNA splicing, via transesterification reactions;GO:000838…		GO:0003676,nucleic acid binding;GO:0005488,binding	ko03040,Spliceosome
1753	gi|514815985	PREDICTED: KH domain-containing protein At4g18375-like isoform X2 [Setaria italica]		down	0.615859	0.00493356			binding		Spliceosome			GO:0003676,nucleic acid binding;GO:0005488,binding	ko03040,Spliceosome
1764	gi|514794268	PREDICTED: O-methyltransferase ZRP4-like [Setaria italica]		down	0.552613	0.0366659	metabolic process		binding;catalytic activity	Secondary metabolites biosynthesis, transport and catabolism ; General function prediction only ;	Flavone and flavonol biosynthesis;Benzoxazinoid biosynthesis	GO:0008152,metabolic process		GO:0016741,transferase activity, transferring one-carbon groups;GO:0016740,transferase activity;GO:0008168,methyltransferase activity;GO:0005515,protein binding;GO:0003824,catalytic activity;GO:0005488,binding	ko00402,Benzoxazinoid biosynthesis;ko00944,Flavone and flavonol biosynthesis
1768	gi|514735201	PREDICTED: protein FREE1 [Setaria italica]		down	0.647011	0.00796845	establishment of localization;cellular component organization or biogenesis;localization;cellular process		binding;catalytic activity		Inositol phosphate metabolism;Endocytosis;Metabolic pathways;Regulation of actin cytoskeleton;Phagosome;Fc gamma R-mediated phagocytosis;Phosphatidylinositol signaling system	GO:0034613,cellular protein localization;GO:0033036,macromolecule localization;GO:0046907,intracellular transport;GO:0045184,establishment of protein localization;GO:0008104,protein localization;GO:0051641,cellular localization;GO:0006886,intracellular protein transport;GO:0051649,establishment of localization in cell;GO:0016044,membrane organization;GO:0007154,cell communication;GO:0051234,estab…		GO:0043167,ion binding;GO:0043169,cation binding;GO:0005543,phospholipid binding;GO:0008289,lipid binding;GO:0003824,catalytic activity;GO:0016787,hydrolase activity;GO:0005488,binding;GO:0016788,hydrolase activity, acting on ester bonds	ko00562,Inositol phosphate metabolism;ko04144,Endocytosis;ko04810,Regulation of actin cytoskeleton;ko04666,Fc gamma R-mediated phagocytosis;ko01100,Metabolic pathways;ko04070,Phosphatidylinositol signaling system;ko04145,Phagosome
1775	gi|514802179	PREDICTED: peptide methionine sulfoxide reductase A2-1 [Setaria italica]		up	1.60544	0.0223555	response to stimulus;metabolic process;cellular process	organelle;cell part;cell;organelle part	catalytic activity	Posttranslational modification, protein turnover, chaperones ;		GO:0034960,cellular biopolymer metabolic process;GO:0006950,response to stress;GO:0006970,response to osmotic stress;GO:0032774,RNA biosynthetic process;GO:0042221,response to chemical stimulus;GO:0044238,primary metabolic process;GO:0006351,transcription, DNA-dependent;GO:0044237,cellular metabolic process;GO:0043283,biopolymer metabolic process;GO:0006350,transcription;GO:0006807,nitrogen compo…	GO:0043231,intracellular membrane-bounded organelle;GO:0043229,intracellular organelle;GO:0044446,intracellular organelle part;GO:0044424,intracellular part;GO:0044444,cytoplasmic part;GO:0009536,plastid;GO:0005737,cytoplasm;GO:0009532,plastid stroma;GO:0005623,cell;GO:0043226,organelle;GO:0005622,intracellular;GO:0044422,organelle part;GO:0044435,plastid part;GO:0044464,cell part;GO:0043227,memb…	GO:0016491,oxidoreductase activity;GO:0003824,catalytic activity;GO:0016667,oxidoreductase activity, acting on sulfur group of donors;GO:0016787,hydrolase activity;GO:0016671,oxidoreductase activity, acting on sulfur group of donors, disulfide as acceptor
1776	gi|514752429	PREDICTED: serine hydroxymethyltransferase 4-like [Setaria italica]		down	0.627602	0.0131015	response to stimulus;cellular component organization or biogenesis;developmental process;metabolic process;multicellular organismal process;cellular process	organelle;cell part;cell	binding;catalytic activity	Amino acid transport and metabolism ;	Metabolic pathways;Methane metabolism;Glycine, serine and threonine metabolism;Microbial metabolism in diverse environments;One carbon pool by folate;Cyanoamino acid metabolism;Biosynthesis of secondary metabolites	GO:0006082,organic acid metabolic process;GO:0032502,developmental process;GO:0006996,organelle organization;GO:0042221,response to chemical stimulus;GO:0010038,response to metal ion;GO:0006730,one-carbon metabolic process;GO:0044238,primary metabolic process;GO:0032501,multicellular organismal process;GO:0048229,gametophyte development;GO:0044106,cellular amine metabolic process;GO:0042180,cellu…	GO:0043229,intracellular organelle;GO:0044444,cytoplasmic part;GO:0044464,cell part;GO:0005911,cell-cell junction;GO:0043227,membrane-bounded organelle;GO:0043231,intracellular membrane-bounded organelle;GO:0044424,intracellular part;GO:0005737,cytoplasm;GO:0005623,cell;GO:0044425,membrane part;GO:0043226,organelle;GO:0005886,plasma membrane;GO:0005622,intracellular;GO:0030054,cell junction;GO:00…	GO:0043167,ion binding;GO:0016741,transferase activity, transferring one-carbon groups;GO:0016740,transferase activity;GO:0043168,anion binding;GO:0008168,methyltransferase activity;GO:0003824,catalytic activity;GO:0005488,binding	ko01120,Microbial metabolism in diverse environments;ko01110,Biosynthesis of secondary metabolites;ko00670,One carbon pool by folate;ko00460,Cyanoamino acid metabolism;ko01100,Metabolic pathways;ko00260,Glycine, serine and threonine metabolism;ko00680,Methane metabolism
1787	gi|514792226	PREDICTED: 60S ribosomal protein L7-3-like [Setaria italica]	gi|514710926	up	3.60704	0.00396025	metabolic process;cellular process	organelle;macromolecular complex;cell part;cell;organelle part;membrane-enclosed lumen	structural molecule activity	Translation, ribosomal structure and biogenesis ;	Ribosome	GO:0043170,macromolecule metabolic process;GO:0034960,cellular biopolymer metabolic process;GO:0044260,cellular macromolecule metabolic process;GO:0009451,RNA modification;GO:0044238,primary metabolic process;GO:0009987,cellular process;GO:0006139,nucleobase, nucleoside, nucleotide and nucleic acid metabolic process;GO:0044237,cellular metabolic process;GO:0010467,gene expression;GO:0043412,biopo…	GO:0044446,intracellular organelle part;GO:0030529,ribonucleoprotein complex;GO:0031981,nuclear lumen;GO:0044422,organelle part;GO:0043233,organelle lumen;GO:0044464,cell part;GO:0005911,cell-cell junction;GO:0043232,intracellular non-membrane-bounded organelle;GO:0043231,intracellular membrane-bounded organelle;GO:0033279,ribosomal subunit;GO:0031974,membrane-enclosed lumen;GO:0005623,cell;GO:00…	GO:0005198,structural molecule activity	ko03010,Ribosome
1790	gi|514710589	PREDICTED: serine/arginine-rich splicing factor RS40 isoform X1 [Setaria italica]	gi|670403914;gi|514710593;gi|226494041;gi|670403916;gi|242063870	up	3.03454	0.000252073
1793	gi|162460886	glutathione S-transferase 1 [Zea mays]		up	1.77668	0.00307862			catalytic activity	Posttranslational modification, protein turnover, chaperones ;	Glutathione metabolism;Metabolism of xenobiotics by cytochrome P450;Drug metabolism - cytochrome P450			GO:0016740,transferase activity;GO:0016765,transferase activity, transferring alkyl or aryl (other than methyl) groups;GO:0003824,catalytic activity	ko00480,Glutathione metabolism;ko00982,Drug metabolism - cytochrome P450;ko00980,Metabolism of xenobiotics by cytochrome P450
1794	gi|514748279	PREDICTED: calreticulin-3-like [Setaria italica]		up	3.01294	0.0118635	immune system process;regulation of biological process;multi-organism process;positive regulation of biological process;cellular process;response to stimulus;biological regulation;metabolic process	organelle;cell part;cell;organelle part	binding		Antigen processing and presentation;Phagosome;Chagas disease;Protein processing in endoplasmic reticulum	GO:0065007,biological regulation;GO:0033554,cellular response to stress;GO:0031667,response to nutrient levels;GO:0031668,cellular response to extracellular stimulus;GO:0048583,regulation of response to stimulus;GO:0031349,positive regulation of defense response;GO:0034960,cellular biopolymer metabolic process;GO:0009605,response to external stimulus;GO:0002218,activation of innate immune respons…	GO:0043231,intracellular membrane-bounded organelle;GO:0043229,intracellular organelle;GO:0044424,intracellular part;GO:0044444,cytoplasmic part;GO:0009536,plastid;GO:0005737,cytoplasm;GO:0005623,cell;GO:0043226,organelle;GO:0005622,intracellular;GO:0044422,organelle part;GO:0044464,cell part;GO:0031090,organelle membrane;GO:0043227,membrane-bounded organelle;GO:0016020,membrane	GO:0043167,ion binding;GO:0043169,cation binding;GO:0046872,metal ion binding;GO:0005515,protein binding;GO:0005488,binding	ko05142,Chagas disease;ko04612,Antigen processing and presentation;ko04145,Phagosome;ko04141,Protein processing in endoplasmic reticulum
1800	gi|514781507	PREDICTED: anthocyanidin 5,3-O-glucosyltransferase-like [Setaria italica]		up	2.32223	0.00128394			catalytic activity					GO:0016740,transferase activity;GO:0016757,transferase activity, transferring glycosyl groups;GO:0003824,catalytic activity
1807	gi|514719325	PREDICTED: protein CDI-like [Setaria italica]		down	0.549658	0.0104037
1810	gi|514816466	PREDICTED: short-chain type dehydrogenase/reductase-like [Setaria italica]		up	2.97598	0.00179346	response to stimulus;metabolic process;cellular process	organelle;cell part;cell	catalytic activity	Lipid transport and metabolism ; Secondary metabolites biosynthesis, transport and catabolism ; General function prediction only ;	Metabolic pathways;Biosynthesis of unsaturated fatty acids;Fatty acid biosynthesis	GO:0006082,organic acid metabolic process;GO:0042221,response to chemical stimulus;GO:0044238,primary metabolic process;GO:0044106,cellular amine metabolic process;GO:0009404,toxin metabolic process;GO:0042180,cellular ketone metabolic process;GO:0009636,response to toxin;GO:0044262,cellular carbohydrate metabolic process;GO:0044237,cellular metabolic process;GO:0006807,nitrogen compound metaboli…	GO:0043231,intracellular membrane-bounded organelle;GO:0043229,intracellular organelle;GO:0044424,intracellular part;GO:0044444,cytoplasmic part;GO:0009536,plastid;GO:0005737,cytoplasm;GO:0005623,cell;GO:0043226,organelle;GO:0005622,intracellular;GO:0044464,cell part;GO:0043227,membrane-bounded organelle	GO:0016616,oxidoreductase activity, acting on the CH-OH group of donors, NAD or NADP as acceptor;GO:0016491,oxidoreductase activity;GO:0003824,catalytic activity;GO:0016614,oxidoreductase activity, acting on CH-OH group of donors	ko01040,Biosynthesis of unsaturated fatty acids;ko00061,Fatty acid biosynthesis;ko01100,Metabolic pathways
1812	gi|514787310	PREDICTED: probable NADPH:quinone oxidoreductase 2 [Setaria italica]		up	6.48001	0.0144552	immune system process;regulation of biological process;multi-organism process;establishment of localization;cellular component organization or biogenesis;cellular process;response to stimulus;signaling;localization;biological regulation;metabolic process;death	organelle;cell part;cell;organelle part	binding;catalytic activity	General function prediction only ;		GO:0065007,biological regulation;GO:0016054,organic acid catabolic process;GO:0009626,plant-type hypersensitive response;GO:0009605,response to external stimulus;GO:0007243,protein kinase cascade;GO:0019318,hexose metabolic process;GO:0006950,response to stress;GO:0006970,response to osmotic stress;GO:0042221,response to chemical stimulus;GO:0046365,monosaccharide catabolic process;GO:0009719,res…	GO:0043229,intracellular organelle;GO:0044446,intracellular organelle part;GO:0044444,cytoplasmic part;GO:0009536,plastid;GO:0009532,plastid stroma;GO:0042579,microbody;GO:0044422,organelle part;GO:0044435,plastid part;GO:0044464,cell part;GO:0043227,membrane-bounded organelle;GO:0043231,intracellular membrane-bounded organelle;GO:0044424,intracellular part;GO:0005737,cytoplasm;GO:0005623,cell;GO…	GO:0043167,ion binding;GO:0043169,cation binding;GO:0016646,oxidoreductase activity, acting on the CH-NH group of donors, NAD or NADP as acceptor;GO:0016491,oxidoreductase activity;GO:0003824,catalytic activity;GO:0016645,oxidoreductase activity, acting on the CH-NH group of donors;GO:0005488,binding
1814	gi|514759781	PREDICTED: protein ASPARTIC PROTEASE IN GUARD CELL 2-like [Setaria italica]		up	1.58061	0.00543174		cell part;cell	catalytic activity				GO:0044424,intracellular part;GO:0044464,cell part;GO:0005737,cytoplasm;GO:0005623,cell;GO:0005622,intracellular	GO:0003824,catalytic activity;GO:0016787,hydrolase activity
1819	gi|670394704	PREDICTED: ADP,ATP carrier protein 2, mitochondrial isoform X2 [Zea mays]	gi|670394706;gi|193211364	up	2.93012	0.00826378	establishment of localization;localization	organelle;cell part;cell;organelle part;membrane-enclosed lumen	binding		Parkinson's disease;Calcium signaling pathway;Huntington's disease	GO:0051234,establishment of localization;GO:0015931,nucleobase, nucleoside, nucleotide and nucleic acid transport;GO:0006810,transport;GO:0051179,localization;GO:0006862,nucleotide transport	GO:0009526,plastid envelope;GO:0043229,intracellular organelle;GO:0044446,intracellular organelle part;GO:0019866,organelle inner membrane;GO:0044444,cytoplasmic part;GO:0009536,plastid;GO:0031967,organelle envelope;GO:0031981,nuclear lumen;GO:0044422,organelle part;GO:0043233,organelle lumen;GO:0044435,plastid part;GO:0044464,cell part;GO:0031090,organelle membrane;GO:0043227,membrane-bounded or…	GO:0043167,ion binding;GO:0043169,cation binding;GO:0046872,metal ion binding;GO:0005488,binding;GO:0046914,transition metal ion binding	ko04020,Calcium signaling pathway;ko05016,Huntington's disease;ko05012,Parkinson's disease
1623	gi|514802768	PREDICTED: UDP-glycosyltransferase 73D1-like [Setaria italica]		up	2.04642	0.0114042			catalytic activity					GO:0016740,transferase activity;GO:0016757,transferase activity, transferring glycosyl groups;GO:0003824,catalytic activity
1233	gi|514728244	PREDICTED: GTP-binding protein YPTM2 [Setaria italica]		down	0.56471	0.0332404	response to stimulus;regulation of biological process;signaling;establishment of localization;localization;biological regulation;cellular process	cell part;cell	binding	General function prediction only ;		GO:0051234,establishment of localization;GO:0008104,protein localization;GO:0033036,macromolecule localization;GO:0045184,establishment of protein localization;GO:0051179,localization	GO:0044424,intracellular part;GO:0044464,cell part;GO:0005737,cytoplasm;GO:0005623,cell;GO:0016020,membrane;GO:0005622,intracellular	GO:0001882,nucleoside binding;GO:0001883,purine nucleoside binding;GO:0032549,ribonucleoside binding;GO:0032550,purine ribonucleoside binding;GO:0005488,binding
555	gi|514718613	PREDICTED: mitochondrial phosphate carrier protein 3, mitochondrial-like [Setaria italica]		up	2.96668	0.0107274	response to stimulus;establishment of localization;localization;metabolic process;cellular process	organelle;cell part;cell;organelle part	binding		Proximal tubule bicarbonate reclamation	GO:0016052,carbohydrate catabolic process;GO:0005996,monosaccharide metabolic process;GO:0019318,hexose metabolic process;GO:0006950,response to stress;GO:0006970,response to osmotic stress;GO:0046365,monosaccharide catabolic process;GO:0044238,primary metabolic process;GO:0006006,glucose metabolic process;GO:0006007,glucose catabolic process;GO:0008152,metabolic process;GO:0051234,establishment …	GO:0043229,intracellular organelle;GO:0044446,intracellular organelle part;GO:0019866,organelle inner membrane;GO:0044444,cytoplasmic part;GO:0009536,plastid;GO:0031967,organelle envelope;GO:0044422,organelle part;GO:0044464,cell part;GO:0031090,organelle membrane;GO:0043227,membrane-bounded organelle;GO:0043231,intracellular membrane-bounded organelle;GO:0044424,intracellular part;GO:0005737,cyt…	GO:0005488,binding	ko04964,Proximal tubule bicarbonate reclamation
2282	gi|242073264	hypothetical protein SORBIDRAFT_06g018210 [Sorghum bicolor]		up	2.00061	0.0349663	response to stimulus;establishment of localization;localization;metabolic process;cellular process	organelle;cell part;cell;organelle part	binding		Proximal tubule bicarbonate reclamation	GO:0016052,carbohydrate catabolic process;GO:0005996,monosaccharide metabolic process;GO:0019318,hexose metabolic process;GO:0006950,response to stress;GO:0006970,response to osmotic stress;GO:0046365,monosaccharide catabolic process;GO:0044238,primary metabolic process;GO:0006006,glucose metabolic process;GO:0006007,glucose catabolic process;GO:0008152,metabolic process;GO:0051234,establishment …	GO:0043229,intracellular organelle;GO:0044446,intracellular organelle part;GO:0019866,organelle inner membrane;GO:0044444,cytoplasmic part;GO:0009536,plastid;GO:0031967,organelle envelope;GO:0044422,organelle part;GO:0044464,cell part;GO:0031090,organelle membrane;GO:0043227,membrane-bounded organelle;GO:0043231,intracellular membrane-bounded organelle;GO:0044424,intracellular part;GO:0005737,cyt…	GO:0005488,binding	ko04964,Proximal tubule bicarbonate reclamation
1821	gi|670416958	PREDICTED: flavoprotein-like protein YCP4 [Zea mays]		up	1.79278	0.010149	response to stimulus;metabolic process;cellular process	organelle;cell part;cell;organelle part	binding;catalytic activity	General function prediction only ;		GO:0034960,cellular biopolymer metabolic process;GO:0006950,response to stress;GO:0032774,RNA biosynthetic process;GO:0042221,response to chemical stimulus;GO:0010038,response to metal ion;GO:0044238,primary metabolic process;GO:0009719,response to endogenous stimulus;GO:0006351,transcription, DNA-dependent;GO:0044237,cellular metabolic process;GO:0043283,biopolymer metabolic process;GO:0006350,t…	GO:0043231,intracellular membrane-bounded organelle;GO:0043229,intracellular organelle;GO:0044424,intracellular part;GO:0044444,cytoplasmic part;GO:0005737,cytoplasm;GO:0005623,cell;GO:0043226,organelle;GO:0005622,intracellular;GO:0044422,organelle part;GO:0044464,cell part;GO:0031090,organelle membrane;GO:0043227,membrane-bounded organelle;GO:0016020,membrane	GO:0032553,ribonucleotide binding;GO:0016651,oxidoreductase activity, acting on NADH or NADPH;GO:0000166,nucleotide binding;GO:0016491,oxidoreductase activity;GO:0003824,catalytic activity;GO:0005488,binding
1353	gi|514798023	PREDICTED: citron Rho-interacting kinase [Setaria italica]		up	2.89248	0.00684902	metabolic process;cellular process	organelle;cell part;cell;organelle part				GO:0019321,pentose metabolic process;GO:0005996,monosaccharide metabolic process;GO:0006066,alcohol metabolic process;GO:0019318,hexose metabolic process;GO:0044238,primary metabolic process;GO:0005975,carbohydrate metabolic process;GO:0006006,glucose metabolic process;GO:0008152,metabolic process	GO:0043231,intracellular membrane-bounded organelle;GO:0043229,intracellular organelle;GO:0044424,intracellular part;GO:0005737,cytoplasm;GO:0005623,cell;GO:0043226,organelle;GO:0005622,intracellular;GO:0044422,organelle part;GO:0044464,cell part;GO:0043227,membrane-bounded organelle;GO:0031090,organelle membrane;GO:0016020,membrane
392	gi|514733963	PREDICTED: probable protein phosphatase 2C 62 [Setaria italica]		up	1.64622	0.00228424	metabolic process;biological regulation;cellular process		catalytic activity	Signal transduction mechanisms ;		GO:0065007,biological regulation;GO:0009683,indoleacetic acid metabolic process;GO:0006082,organic acid metabolic process;GO:0006576,biogenic amine metabolic process;GO:0044238,primary metabolic process;GO:0009850,auxin metabolic process;GO:0044106,cellular amine metabolic process;GO:0042430,indole and derivative metabolic process;GO:0046483,heterocycle metabolic process;GO:0042180,cellular keton…		GO:0016791,phosphatase activity;GO:0003824,catalytic activity;GO:0042578,phosphoric ester hydrolase activity;GO:0016787,hydrolase activity;GO:0016788,hydrolase activity, acting on ester bonds
3077	gi|514746043	PREDICTED: cytokinin riboside 5'-monophosphate phosphoribohydrolase LOG-like [Setaria italica]		up	1.7202	0.013038	regulation of biological process;developmental process;multicellular organismal process;cellular process;growth;negative regulation of biological process;biological regulation;metabolic process	organelle;cell part;cell	catalytic activity	General function prediction only ;		GO:0065007,biological regulation;GO:0048731,system development;GO:0009888,tissue development;GO:0046483,heterocycle metabolic process;GO:0042592,homeostatic process;GO:0010073,meristem maintenance;GO:0009987,cellular process;GO:0030154,cell differentiation;GO:0048523,negative regulation of cellular process;GO:0032502,developmental process;GO:0048869,cellular developmental process;GO:0032501,multi…	GO:0043231,intracellular membrane-bounded organelle;GO:0043229,intracellular organelle;GO:0044424,intracellular part;GO:0044464,cell part;GO:0005623,cell;GO:0043227,membrane-bounded organelle;GO:0043226,organelle;GO:0005622,intracellular	GO:0016798,hydrolase activity, acting on glycosyl bonds;GO:0003824,catalytic activity;GO:0016787,hydrolase activity
257	gi|514792676	PREDICTED: obg-like ATPase 1 [Setaria italica]		up	2.89092	0.0202829	response to stimulus;establishment of localization;localization;metabolic process;cellular process	cell part;cell	binding;catalytic activity	Translation, ribosomal structure and biogenesis ;		GO:0019318,hexose metabolic process;GO:0033036,macromolecule localization;GO:0006950,response to stress;GO:0046907,intracellular transport;GO:0006970,response to osmotic stress;GO:0042221,response to chemical stimulus;GO:0046365,monosaccharide catabolic process;GO:0044238,primary metabolic process;GO:0006007,glucose catabolic process;GO:0019320,hexose catabolic process;GO:0010035,response to inor…	GO:0044424,intracellular part;GO:0044444,cytoplasmic part;GO:0005737,cytoplasm;GO:0005623,cell;GO:0044425,membrane part;GO:0005622,intracellular;GO:0005886,plasma membrane;GO:0044464,cell part;GO:0030054,cell junction;GO:0005911,cell-cell junction;GO:0044459,plasma membrane part;GO:0016020,membrane	GO:0001882,nucleoside binding;GO:0001883,purine nucleoside binding;GO:0032549,ribonucleoside binding;GO:0016829,lyase activity;GO:0032550,purine ribonucleoside binding;GO:0003824,catalytic activity;GO:0005488,binding
654	gi|514800345	PREDICTED: eukaryotic peptide chain release factor GTP-binding subunit ERF3A-like [Setaria italica]		up	1.67683	0.00211562	metabolic process;cellular process	organelle;cell part;cell	binding;catalytic activity	Translation, ribosomal structure and biogenesis ;	mRNA surveillance pathway	GO:0034960,cellular biopolymer metabolic process;GO:0044238,primary metabolic process;GO:0046483,heterocycle metabolic process;GO:0009150,purine ribonucleotide metabolic process;GO:0043283,biopolymer metabolic process;GO:0034645,cellular macromolecule biosynthetic process;GO:0046700,heterocycle catabolic process;GO:0043284,biopolymer biosynthetic process;GO:0009166,nucleotide catabolic process;GO…	GO:0043231,intracellular membrane-bounded organelle;GO:0043229,intracellular organelle;GO:0044424,intracellular part;GO:0044444,cytoplasmic part;GO:0044464,cell part;GO:0005737,cytoplasm;GO:0005623,cell;GO:0043227,membrane-bounded organelle;GO:0043226,organelle;GO:0005622,intracellular	GO:0016817,hydrolase activity, acting on acid anhydrides;GO:0001883,purine nucleoside binding;GO:0017111,nucleoside-triphosphatase activity;GO:0008135,translation factor activity, nucleic acid binding;GO:0003676,nucleic acid binding;GO:0045182,translation regulator activity;GO:0003824,catalytic activity;GO:0005488,binding;GO:0016462,pyrophosphatase activity;GO:0001882,nucleoside binding;GO:001681…	ko03015,mRNA surveillance pathway
510	gi|514725705	PREDICTED: dolichyl-diphosphooligosaccharide--protein glycosyltransferase 48 kDa subunit [Setaria italica]		up	1.63879	0.00237554	establishment of localization;cellular component organization or biogenesis;developmental process;localization;metabolic process;cellular process	organelle;cell part;cell;organelle part;membrane-enclosed lumen	catalytic activity		N-Glycan biosynthesis;Metabolic pathways;Protein processing in endoplasmic reticulum	GO:0034960,cellular biopolymer metabolic process;GO:0000902,cell morphogenesis;GO:0044238,primary metabolic process;GO:0043283,biopolymer metabolic process;GO:0034645,cellular macromolecule biosynthetic process;GO:0043413,biopolymer glycosylation;GO:0043170,macromolecule metabolic process;GO:0005976,polysaccharide metabolic process;GO:0005975,carbohydrate metabolic process;GO:0009987,cellular pro…	GO:0043229,intracellular organelle;GO:0044446,intracellular organelle part;GO:0005783,endoplasmic reticulum;GO:0044444,cytoplasmic part;GO:0031981,nuclear lumen;GO:0044422,organelle part;GO:0043233,organelle lumen;GO:0044464,cell part;GO:0005911,cell-cell junction;GO:0031090,organelle membrane;GO:0043227,membrane-bounded organelle;GO:0005618,cell wall;GO:0043231,intracellular membrane-bounded org…	GO:0016740,transferase activity;GO:0016757,transferase activity, transferring glycosyl groups;GO:0003824,catalytic activity;GO:0016758,transferase activity, transferring hexosyl groups	ko01100,Metabolic pathways;ko00510,N-Glycan biosynthesis;ko04141,Protein processing in endoplasmic reticulum
120	gi|514798426	PREDICTED: probable 26S proteasome non-ATPase regulatory subunit 3 [Setaria italica]		up	1.99219	0.0363081	reproductive process;reproduction;regulation of biological process;cellular component organization or biogenesis;developmental process;cellular process;growth;biological regulation;metabolic process	organelle;macromolecular complex;cell part;cell			Proteasome	GO:0065007,biological regulation;GO:0016054,organic acid catabolic process;GO:0034960,cellular biopolymer metabolic process;GO:0019941,modification-dependent protein catabolic process;GO:0042221,response to chemical stimulus;GO:0043283,biopolymer metabolic process;GO:0044242,cellular lipid catabolic process;GO:0043284,biopolymer biosynthetic process;GO:0043170,macromolecule metabolic process;GO:0…	GO:0043229,intracellular organelle;GO:0044444,cytoplasmic part;GO:0044464,cell part;GO:0005911,cell-cell junction;GO:0043227,membrane-bounded organelle;GO:0043231,intracellular membrane-bounded organelle;GO:0043234,protein complex;GO:0044424,intracellular part;GO:0005737,cytoplasm;GO:0032991,macromolecular complex;GO:0005623,cell;GO:0044425,membrane part;GO:0043226,organelle;GO:0005886,plasma mem…		ko03050,Proteasome
Ascorbate
2759	gi|293334067	uncharacterized protein LOC100382120 [Zea mays]				0.0321447	response to stimulus;multi-organism process;biological regulation;cellular process	cell part;cell	binding;catalytic activity	Energy production and conversion ;General function prediction only ;	Ascorbate and aldarate metabolism;Metabolic pathways	GO:0065007,biological regulation;GO:0006950,response to stress;GO:0006970,response to osmotic stress;GO:0042221,response to chemical stimulus;GO:0010038,response to metal ion;GO:0051707,response to other organism;GO:0009719,response to endogenous stimulus;GO:0009607,response to biotic stimulus;GO:0019725,cellular homeostasis;GO:0042592,homeostatic process;GO:0010033,response to organic substance;…	GO:0044424,intracellular part;GO:0044444,cytoplasmic part;GO:0044464,cell part;GO:0005737,cytoplasm;GO:0005623,cell;GO:0005622,intracellular	GO:0000166,nucleotide binding;GO:0003824,catalytic activity;GO:0005488,binding	ko01100,Metabolic pathways;ko00053,Ascorbate and aldarate metabolism
[truncated: 110 more rows]

## Sheet: Sheet2
N	Accession	Name	Samesets	Diff_state	G2:G0	QVal G2:G0	GO_function(Biological_Process)	GO_function(Cellular_Component)	GO_function(Molecular_Function)	COG_function	Kegg_function	GO_enrichment(Biological_Process)	GO_enrichment(Cellular_Component)	GO_enrichment(Molecular_Function)	Kegg_enrichment
Ribosome
[truncated: 380 more rows]

## Sheet: Sheet5
	G1/G0		G2/G0
	up	down	UP	dowm
Ribosome	43	0	15	0
translation initiation factor	8	0	4	0
tRNA ligase	6	0	1	0
Posttranslational modification	16	-1	15	-4
ABC transporter	4	-1	2	0
products	22	-6	14	-3
spliceosome	6	0	2	-1
energy	35	-11	36	-22
Ascorbate	5	0	4	0
Glutathione metabolism	15	0	17	0
NADPH	6	-1	7	0
secondary	7	-10	6	-18
cytoskeleton	2	-4	2	-7
others	23	-9	19	-19
unknown	17	-4	17	-5
	215	-47	161	-79
	G1/G0		G2/G0
	up	down	UP	dowm			up	UP	down	dowm
Protein synthesis	73	-1	35	-4		Protein synthesis	77	40	-6	-8
Product transport	32	-7	18	-4		Production transport	36	24	-12	-4
Energy	35	-11	36	-22		Energy	46	39	-12	-29
ROS scanvenging	26	-1	28	0		ASC-GSH cycle	29	28	-1	0
Secondary metabolism	7	-10	6	-18		Secondary metabolism	8	8	-16	-25
Cytoskeleton	2	-4	2	-7		Cytoskeleton	6	8	-4	-2
Others	23	-9	19	-19		Others	29	24	-14	-24
Unknown	17	-4	17	-5		Unknown	18	21	-6	-8
	215	-47	161	-79			249	192	-71	-100
[truncated: 10 more rows]
